# Supplementary material for: Sex dependence of opioid-mediated responses to subanesthetic ketamine in rats
Source: Nat Commun. 2024 Jan 30;15:893. doi: 10.1038/s41467-024-45157-7 (PMC10828511; doi:10.1038/s41467-024-45157-7)
Supplement: Supplementary file 7 — Source Data [file 41467_2024_45157_MOESM7_ESM.xlsx]

## Sheet: Fig 1e
Peak CBV - Dose response
Animal_ID	Dose	Cg1	PrL	IL	M2	M1	S1	Ins	CPu	NAc
1	10	505.396	177.939	75.0936	435.158	277.998	141.851	41.2796	107.84	44.5988
2	10	339.638	242.064	215.809	197.327	211.93	213.023	85.8892	104.613	67.1574
3	10	514.33	185.019	86.7343	226.949	230.882	114.407	59.1664	133.712	106.897
4	10	137.227	187.75	291.626	174.107	151.765	162.419	112.758	119.921	68.2203
5	10	312.437	354.948	201.075	215.373	174.332	167.037	175.022	224.108	136.276
6	10	460.19	325.786	165.346	332.604	195.036	180.911	201.109	184.402	86.5826
7	10	138.202	126.229	88.0633	66.0315	49.0985	42.6469	101.84	71.4093	44.2167
8	10	265.878	306.901	138.566	157.849	149.125	149.362	73.279	119.654	75.5594
9	10	187.54	180.659	46.158	111.871	34.736	34.5203	61.4396	113.249	122.128
10	5	175.419	254.89	323.055	103.913	213.773	228.094	105.85	175.682	105.234
11	5	160.106	171.997	90.949	211.479	157.562	148.956	59.2648	90.3015	40.966
12	5	59.1175	48.6999	114.177	205.835	286.13	184.29	190.471	61.6193	31.9579
13	5	213.81	277.274	170.15	114.372	161.098	162.944	204.351	137.201	84.9415
14	5	309.123	208.464	118.259	254.492	310.363	143.527	66.6489	103.761	33.6085
15	5	406.515	411.448	176.726	263.987	434.262	476.367	234.991	264.752	115.48
16	5	124.227	147.708	84.9896	116.274	47.5186	41.7153	45.6696	12.9546	9.66184
17	5	113.601	170.216	106.768	82.9049	66.8157	102.219	37.9861	77.5171	53.7578
18	5	1.49951	-8.86519	11.461	0.172916	-19.7384	-17.3719	7.0927	-4.47278	25.9818
19	1	371.981	157.141	80.044	380.399	287.803	124.447	18.5654	74.7902	48.9515
20	1	171.989	130.258	90.7462	95.7582	109.398	109.752	47.5489	64.5868	44.1039
21	1	246.85	147.775	63.6816	201.198	214.895	255.417	98.3088	80.071	50.4119
22	1	201.178	202.237	120.214	222.798	340.859	246.664	121.54	140.121	61.2106
23	1	130.375	37.1629	26.8915	54.7738	62.6274	45.7081	17.2056	22.8304	30.3732
24	1	137.279	109.738	66.9456	134.453	164.831	149.13	42.704	102.369	50.082
25	1	256.702	121.662	88.4788	261.866	244.879	116.367	59.9086	95.7526	87.9957
26	1	-4.74991	-0.696746	0.212062	-11.999	-28.1818	-10.7767	-4.41747	1.21986	0.141593
27	0	-10.2462	23.6134	9.63753	-7.68328	-16.7653	-10.3625	-1.10196	1.58119	-0.763782
28	0	-22.3502	-12.0921	-2.75999	-28.5316	-36.3482	-18.81	-5.82349	-7.93835	-9.91884
29	0	17.3375	35.4498	47.6957	24.6587	23.8371	17.3238	11.6014	10.7066	5.14466
30	0	-6.969	-4.00463	-15.1525	29.0495	-11.3754	-27.1338	-2.23114	5.8619	2.37023
31	0	59.9388	29.2954	7.62033	34.1946	35.3261	92.2025	31.07	19.6748	8.03334
32	0	-5.98267	-9.72111	-5.16182	-4.41137	-7.99512	-4.81548	0.45702	6.75222	9.40064
33	0	6.37831	13.3074	30.2547	11.4686	25.3962	-3.25166	1.67286	10.175	25.6416
34	0	175.964	146.282	138.986	135.032	140.478	100.983	92.0663	78.3133	58.1239

## Sheet: Fig 2d
ECoG 10mgkg								fUSI 10mgkg
Beta values								Beta values
Animal_ID	Beta_Val	deltatheta	alpha	beta	gamma			Animal_ID	Beta_Val	Cg1
e1	b1	1	1	1.02073	3.58163			f1	b1	3.51875
e2	b1	1.90109	1	1.30438	3.78258			f2	b1	2.13811
e3	b1	1.03751	1.05547	1.25859	3.74133			f3	b1	1.66848
e4	b1	1	1.04652	2.58297	3.64266			f4	b1	3.77562
e5	b1	1	1.19571	1	3.66707			f5	b1	3.5643
e6	b1	1	1	1	3.7616			f6	b1	3.97031
e1	b2	19.3918	18.8735	12.1801	2.80958			f7	b1	3.83288
e2	b2	13.1561	26.2453	13.2572	2.17426			f8	b1	2.06488
e3	b2	26.6342	29.5721	15.6196	2.6427			f9	b1	3.7229
e4	b2	33.6496	30.099	5.30204	2.8921			f1	b2	3.18743
e5	b2	34.3422	30.2416	16.1529	2.94517			f2	b2	8.81626
e6	b2	40.4083	38.5769	17.5319	2.59571			f3	b2	15.2596
e1	b4	0.557339	0.539735	0.548425	0.38064			f4	b2	2.0182
e2	b4	0.679727	0.605096	0.553515	0.327687			f5	b2	2.81267
e3	b4	0.643849	0.607186	0.485713	0.329776			f6	b2	2.25179
e4	b4	0.638414	0.602564	0.439841	0.372007			f7	b2	1.9047
e5	b4	0.621893	0.896741	0.461213	0.347685			f8	b2	6.96867
e6	b4	0.739574	0.652131	0.469587	0.348298			f9	b2	2.18435
								f1	b4	0.347501
								f2	b4	0.46669
								f3	b4	0.482617
								f4	b4	0.321824
								f5	b4	0.403817
								f6	b4	0.34542
								f7	b4	0.32998
								f8	b4	0.36406
								f9	b4	0.388903

## Sheet: Fig 4a & Supp Fig 6a
Peak CBV - Ketamine - Anterior
Animal_ID	Treatment	Sex	Cg1	PrL	IL	M2	M1	S1	Ins	CPu	NAcC	NAcSh
1	NAL+KET	M	166.153	261.805	97.5531	97.0634	76.9643	145.718	111.153	230.485	139.503	104.546
2	NAL+KET	M	302.887	352.852	178.771	224.611	168.034	456.613	322.564	222.193	86.9362	95.2113
3	NAL+KET	M	216.423	382.584	268.656	128.112	149.456	157.882	191.115	178.988	78.2173	123.403
4	NAL+KET	M	58.6493	67.0616	41.0454	54.7821	61.1395	40.6136	24.8947	32.3791	9.37725	18.1326
5	NAL+KET	M	89.4109	140.324	87.8144	114.018	265.306	206.323	89.0898	83.7465	43.246	41.2173
6	NAL+KET	M	295.42	405.753	342.193	178.284	308.536	157.46	150.224	100.769	30.1812	41.6465
7	NAL+KET	M	200.899	331.747	375.731	124.481	162.831	223.652	132.384	193.512	94.2674	142.367
8	NAL+KET	M	83.7374	70.801	32.1269	46.4564	41.6258	70.1081	37.2195	30.0477	33.4144	40.9656
9	NAL+KET	M	264.861	191.074	103.877	228.119	177.395	176.775	111.667	154.902	82.5784	45.4731
1	VEH+KET	M	372.083	260.772	147.646	281.908	199.819	198.122	105.014	237.835	131.969	128.928
2	VEH+KET	M	352.64	188.627	96.2734	225.903	220.765	149.813	119.142	242.093	128.925	79.4401
3	VEH+KET	M	216.156	365.103	148.497	234.754	303.796	318.604	218.058	197.171	101.925	78.7767
4	VEH+KET	M	181.114	187.869	124.903	136.919	134.425	78.9123	82.024	70.1269	29.4035	68.4185
5	VEH+KET	M	171.324	249.317	160.998	119.821	284.5	319.39	149.984	154.935	80.0966	33.5778
6	VEH+KET	M	418.076	173.401	95.2697	252.575	447.189	148.648	66.4624	149.609	88.6323	47.2336
7	VEH+KET	M	312.072	362.51	175.722	177.46	220.722	260.741	146.971	177.133	85.0339	73.7685
8	VEH+KET	M	348.279	295.963	107.357	195.959	198.481	215.617	127.032	167.147	118.55	87.4177
9	VEH+KET	M	301.391	320.701	107.312	133.446	170.75	186.529	98.128	177.488	124.203	62.5434
1	NAL+VEH	M	48.8704	33.3606	0.705203	31.0985	23.9051	6.76739	8.16468	30.3571	50.4143	37.9156
2	NAL+VEH	M	44.498	64.6337	31.057	10.6597	5.15419	9.49599	24.65	14.2557	7.21769	16.3324
3	NAL+VEH	M	134.886	240.888	153.913	100.497	100.571	125.192	151.837	131.416	45.6712	53.2274
4	NAL+VEH	M	47.1765	64.3814	64.4895	24.9166	19.3735	34.1909	20.9613	13.0342	12.0014	30.0001
5	NAL+VEH	M	35.5718	36.4189	25.8845	5.989	2.95438	0.331517	7.59453	21.5984	17.9979	16.5799
6	NAL+VEH	M	9.65852	46.342	178.29	-13.2509	-31.8559	-20.8643	-3.58261	2.15567	51.3883	131.794
7	NAL+VEH	M	91.4838	116.941	117.206	50.9659	85.4885	88.8401	33.2376	74.7744	64.4197	30.4086
8	NAL+VEH	M	52.512	66.0209	52.4971	35.6617	21.2886	29.1047	33.0019	25.8693	13.2633	16.5269
9	NAL+VEH	M	35.9583	22.9507	36.7461	18.5782	31.0896	36.6787	29.8679	50.4146	15.5889	22.8523
10	NAL+KET	F	181.137	141.815	64.9631	170.686	167.738	179.473	118.132	184.757	96.5354	57.9694
11	NAL+KET	F	300.71	198.376	115.324	125.641	81.6568	99.5304	61.6508	177.477	79.9696	64.1954
12	NAL+KET	F	260.065	194.715	68.4976	193.133	187.971	142.803	78.0874	119.397	70.3326	92.9225
13	NAL+KET	F	202.102	80.861	51.6282	158.087	72.4238	104.537	72.3588	79.7564	64.0191	49.4926
14	NAL+KET	F	280.641	152.23	121.673	148.964	161.05	121.153	134.893	139.608	68.5994	52.695
15	NAL+KET	F	341.641	306.783	170.098	243.928	169.099	159.243	96.6851	151.433	94.1711	75.9371
16	NAL+KET	F	307.483	322.1	195.066	241.27	267.844	298.644	117.709	208.271	119.177	171.943
17	NAL+KET	F	229.236	178.833	80.0432	168.392	149.04	232.54	102.076	215.424	102.645	46.6809
18	NAL+KET	F	264.964	305.189	225.404	183.858	234.012	282.975	204.703	154.685	87.0994	86.9057
10	VEH+KET	F	144.48	97.8407	37.2319	78.3338	50.2282	89.6901	31.5306	128.062	79.8695	67.3564
11	VEH+KET	F	193.312	117.194	94.8075	94.0658	66.3777	103.153	87.0964	179.593	121.789	82.3759
12	VEH+KET	F	124.849	151.442	82.1626	88.7889	123.867	92.8476	54.8791	92.0271	44.6219	31.2097
13	VEH+KET	F	202.518	188.006	97.1769	228.989	334.861	190.408	109.761	132.331	76.9954	81.5732
14	VEH+KET	F	388.355	296.128	93.0203	269.783	209.649	228.505	138.475	186.659	100.807	74.4846
15	VEH+KET	F	157.79	253.816	276.968	177.268	214.127	165.657	134.214	120.078	97.7025	144.784
16	VEH+KET	F	299.402	327.223	182.281	264.311	221.481	110.845	88.4182	162.182	125.762	107.742
17	VEH+KET	F	243.895	157.012	143.227	197.541	124.162	185.963	81.2812	133.967	55.4722	60.0637
18	VEH+KET	F	101.709	101.472	42.0498	52.2222	109.26	155.769	81.9559	116.402	55.1433	27.992
10	NAL+VEH	F	64.1203	50.0366	39.7105	40.9182	66.5985	60.7837	43.2233	34.2173	12.029	12.2357
11	NAL+VEH	F	17.997	21.1838	16.5047	11.3817	22.2743	12.5022	17.7225	20.9767	6.34105	6.20526
12	NAL+VEH	F	23.8753	16.2254	17.2925	34.2811	58.797	11.3831	5.39825	5.11658	12.5105	5.42226
13	NAL+VEH	F	65.8817	22.3666	16.7925	88.5985	126.78	64.0376	14.0083	11.3487	11.3991	8.96646
14	NAL+VEH	F	42.1147	48.947	45.5795	33.201	20.3164	15.4629	-2.66184	37.9712	28.3912	19.8945
15	NAL+VEH	F	78.8424	38.7319	42.2489	54.5284	49.5574	31.498	41.4676	48.2178	28.816	19.3037
16	NAL+VEH	F	25.6035	14.7565	9.10154	20.256	8.82457	10.3184	11.7857	4.76827	2.4779	8.17992
17	NAL+VEH	F	-6.78102	-1.76483	3.66309	-2.52152	2.52687	-2.35578	-2.74863	2.41561	7.34192	1.1852
18	NAL+VEH	F	8.94029	9.10556	3.29937	2.09682	7.13473	10.7766	9.2523	10.7641	0.450571	-0.0805824
Peak CBV - Ketamine - Posterior
Animal_ID	Treatment	Sex	LPtA	MPtA	RSG	RSD	Hipp	LHb	LPLR	VM	VPM	VPL
1	NAL+KET	M	-0.355641	8.83605	77.6192	29.5659	70.253	65.3462	47.9027	34.8083	41.5789	56.4806
2	NAL+KET	M	84.5961	110.067	205.018	184.884	132.195	114.892	154.057	63.3675	96.2467	177.301
3	NAL+KET	M	115.126	126.64	317.362	355.741	168.477	131.48	209.372	65.0747	84.8794	104.114
4	NAL+KET	M	17.3874	97.0798	307.44	271.822	140.491	15.175	107.057	42.6236	25.5366	39.2021
5	NAL+KET	M	70.3826	171.399	252.234	338.215	66.8538	25.811	21.2944	50.6096	14.0877	15.6688
6	NAL+KET	M	73.9348	93.6511	186.523	136.656	74.6371	66.7435	47.5384	23.0875	31.5445	48.4224
7	NAL+KET	M	101.99	81.1602	126.448	361.273	56.0026	44.91	52.9941	31.5581	22.9205	21.3004
8	NAL+KET	M	99.8641	114.534	402.781	300.937	130.53	156.77	121.033	116.555	130.201	121.456
9	NAL+KET	M	150.724	128.78	338.469	307.452	100.179	47.4978	42.2129	22.6552	16.2847	31.8546
1	VEH+KET	M	43.4172	67.5672	178.363	235.523	79.4678	9.98633	8.21997	27.6677	5.03734	1.90979
2	VEH+KET	M	156.258	170.515	240.651	276.897	77.4675	32.5518	30.8752	16.1038	29.2422	58.8034
3	VEH+KET	M	292.242	276.578	172.329	419.669	131.582	35.1448	96.8796	10.5877	18.4099	38.1879
4	VEH+KET	M	190.419	209.831	245.321	277.095	116.459	19.7308	32.9924	50.8797	33.6725	16.2703
5	VEH+KET	M	118.339	128.556	209.078	329.234	103.34	39.9827	34.8194	21.3096	22.1809	61.3091
6	VEH+KET	M	64.1744	87.1579	223.561	236.853	118.476	9.33849	36.0621	20.7017	12.7106	24.2694
7	VEH+KET	M	77.5959	61.3648	84.4095	108.014	50.5664	32.7089	29.2812	23.1019	29.7156	15.3707
8	VEH+KET	M	96.3117	103.95	120.515	161.53	18.3016	53.7889	22.4927	23.6384	29.1235	40.9978
9	VEH+KET	M	177.042	245.282	241.521	362.325	112.892	44.3352	30.6528	22.8524	24.3064	28.1417
1	NAL+VEH	M	19.6036	23.2992	4.41292	30.1977	19.0246	47.953	12.7457	20.9216	5.41804	6.38728
2	NAL+VEH	M	-2.6018	8.72085	-21.4919	-6.53839	-14.1695	-28.501	-22.7693	-15.908	-25.0156	-21.8333
3	NAL+VEH	M	10.891	3.98187	-4.98512	3.70791	-0.871415	0.0293666	-1.3652	0.853469	0.174723	0.486417
4	NAL+VEH	M	20.2121	15.4487	45.1629	77.8349	24.6408	18.6	10.7447	8.44581	8.12829	17.5942
5	NAL+VEH	M	54.0342	40.7693	82.3166	43.061	71.5394	49.6433	20.8434	30.1878	13.1236	7.76712
6	NAL+VEH	M	22.9151	27.2935	14.0799	21.7864	3.22941	7.41946	3.31929	-0.843709	6.72952	7.77452
7	NAL+VEH	M	103.603	83.5143	56.4117	82.164	-5.08952	7.08268	8.17401	19.2157	2.87833	60.92
8	NAL+VEH	M	18.2646	23.5023	135.285	13.7924	2.35956	2.53672	42.3883	9.46019	1.32912	18.7468
9	NAL+VEH	M	-21.8931	-20.0166	-37.7544	-35.4604	-23.7418	-27.1164	-17.2216	-20.3988	-31.3617	-13.6279
10	NAL+KET	F	99.8893	93.1421	137.391	226.368	63.5288	20.1933	12.4698	6.72436	10.5238	10.8132
11	NAL+KET	F	221.024	183.418	157.368	279.437	132.025	21.9784	32.2643	16.8873	12.787	9.05018
12	NAL+KET	F	122.22	88.8769	348.446	296.229	115.316	48.9854	21.7071	13.2623	23.0775	29.0456
13	NAL+KET	F	91.1873	55.0834	254.651	494.342	75.8168	51.7655	42.8819	31.5374	24.1086	29.6406
14	NAL+KET	F	124.716	130.047	311.228	777.192	117.143	25.7507	37.0969	18.5988	18.5658	5.55995
15	NAL+KET	F	114.818	67.9624	217.223	174.442	34.6206	33.2106	21.3653	13.2542	17.8227	15.1174
16	NAL+KET	F	100.121	107.421	286.99	219.631	44.978	19.3441	11.1611	6.69554	4.7984	11.6205
17	NAL+KET	F	188.213	235.239	332.615	401.316	61.8419	57.8079	23.3059	22.2289	12.3176	23.7295
18	NAL+KET	F	17.7114	28.6859	220.668	161.776	121.679	86.6267	32.5565	41.9764	16.9229	11.6406
10	VEH+KET	F	214.154	119.49	135.112	182.835	121.791	43.096	48.0601	23.4956	28.9455	31.6577
11	VEH+KET	F	171.171	185.543	215.234	374.213	119.732	35.8067	38.7887	20.0901	27.1109	25.8438
12	VEH+KET	F	109.981	135.91	403.192	582.299	107.8	46.1637	17.817	15.8208	14.7702	17.7808
13	VEH+KET	F	162.082	135.721	304.74	407.21	109.131	39.4703	26.3813	45.3987	12.8555	20.5859
14	VEH+KET	F	115.919	92.9889	148.548	224.571	79.2394	23.1254	15.0997	19.5175	16.3287	8.46465
15	VEH+KET	F	111.794	114.09	294.009	248.728	45.0258	14.7383	4.74373	13.1848	2.62983	4.11461
16	VEH+KET	F	63.6345	36.9827	126.865	67.694	60.9067	56.3428	61.8981	27.3047	31.819	27.4147
17	VEH+KET	F	112.467	122.823	313.781	251.683	64.7305	33.1056	11.0209	10.6626	4.8511	10.5619
18	VEH+KET	F	57.3211	96.4037	108.037	162.718	108.609	22.1996	23.824	15.5821	7.85395	14.2644
10	NAL+VEH	F	37.5671	11.8402	0.456904	11.2422	1.88958	0.0261968	1.90701	-0.565597	-0.281962	-0.33566
11	NAL+VEH	F	4.5562	9.24366	5.80605	4.76258	5.44969	5.06059	1.38875	0.596538	0.854132	2.13234
12	NAL+VEH	F	-6.98178	4.19392	-2.72383	4.27888	-1.32713	0.377812	-4.33257	-2.86641	-3.07126	-1.93
13	NAL+VEH	F	15.1235	14.0942	2.96065	2.92481	5.31524	7.00754	0.268275	3.5211	0.126473	-0.306885
14	NAL+VEH	F	5.92162	13.7643	0.717011	7.26607	5.21767	0.774465	0.21968	1.85192	-0.535505	0.751801
15	NAL+VEH	F	8.98261	9.2287	-1.96213	8.09155	2.82788	2.97397	-3.27475	1.28311	-1.72843	-0.153429
16	NAL+VEH	F	18.5932	25.0894	13.7193	22.2291	13.442	16.5617	10.0129	8.85146	6.8319	5.68405
17	NAL+VEH	F	9.89282	18.1953	2.66998	6.99131	11.383	7.02951	-3.37937	1.2185	-0.140909	-1.39629
18	NAL+VEH	F	18.6252	36.0931	13.5545	24.8431	5.72732	8.29364	3.92501	0.79501	1.63371	2.32546

## Sheet: Fig 4b
Peak CBV differences - Anterior
Animal_ID	Sex	Cg1	PrL	IL	M2	M1	S1	Ins	CPu	NAcC	NAcSh
1	M	-205.931	1.03337	-50.0932	-184.845	-122.854	-52.404	6.13947	-7.34965	7.53476	-24.3826
2	M	-49.7526	164.225	82.4979	-1.29182	-52.7313	306.8	203.422	-19.9008	-41.9887	15.7713
3	M	0.267031	17.4811	120.159	-106.642	-154.34	-160.722	-26.9429	-18.1824	-23.7079	44.6261
4	M	-122.465	-120.807	-83.858	-82.1368	-73.2856	-38.2987	-57.1293	-37.7478	-20.0262	-50.2859
5	M	-81.9134	-108.993	-73.1834	-5.80286	-19.1936	-113.067	-60.894	-71.1889	-36.8506	7.63951
6	M	-122.657	232.353	246.924	-74.2905	-138.653	8.81244	83.7615	-48.8406	-58.4511	-5.58705
7	M	-111.173	-30.7638	200.009	-52.9787	-57.8914	-37.0887	-14.5869	16.3794	9.23358	68.5984
8	M	-264.541	-225.162	-75.23	-149.503	-156.856	-145.509	-89.8123	-137.099	-85.1353	-46.4521
9	M	-36.5303	-129.627	-3.43467	94.6728	6.64495	-9.75483	13.5387	-22.5858	-41.625	-17.0703
10	F	36.6566	43.9747	27.7312	92.3517	117.51	89.7826	86.6017	56.6948	16.6659	-9.38693
11	F	107.397	81.1816	20.5166	31.5752	15.2792	-3.62267	-25.4457	-2.11658	-41.8198	-18.1805
12	F	135.216	43.2733	-13.6651	104.344	64.104	49.9554	23.2083	27.37	25.7107	61.7128
13	F	-0.416102	-107.145	-45.5487	-70.9023	-262.437	-85.8705	-37.402	-52.5745	-12.9763	-32.0806
14	F	-107.714	-143.898	28.6524	-120.818	-48.5996	-107.351	-3.58132	-47.0514	-32.208	-21.7896
15	F	183.851	52.967	-106.87	66.6601	-45.0284	-6.41431	-37.5292	31.3544	-3.53139	-68.8466
16	F	8.08042	-5.12314	12.7845	-23.0402	46.3638	187.799	29.2909	46.0897	-6.58507	64.2012
17	F	-14.6589	21.8212	-63.1834	-29.149	24.8787	46.5772	20.7947	81.4561	47.1726	-13.3828
18	F	163.255	203.718	183.355	131.635	124.752	127.207	122.747	38.2833	31.9561	58.9136
Peak CBV differences - Anterior
Animal_ID	Sex	LPtA	MPtA	RSG	RSD	Hipp	LHb	LPLR	VM	VPM	VPL
1	M	-43.7728	-58.7312	-100.744	-205.957	-9.21476	55.3599	39.6827	7.14063	36.5416	54.5708
2	M	-71.6615	-60.4471	-35.6328	-92.0131	54.728	82.3407	123.182	47.2637	67.0045	118.497
3	M	-177.116	-149.938	145.033	-63.9287	36.8948	96.3347	112.493	54.487	66.4695	65.9263
4	M	-173.031	-112.751	62.1193	-5.27258	24.0317	-4.55585	74.0642	-8.25613	-8.13592	22.9318
5	M	-47.9563	42.8427	43.156	8.98089	-36.4865	-14.1717	-13.525	29.3	-8.0932	-45.6404
6	M	9.76039	6.49322	-37.0381	-100.197	-43.8385	57.405	11.4763	2.38575	18.8339	24.1529
7	M	24.3942	19.7953	42.0381	253.259	5.43616	12.2011	23.7129	8.45612	-6.79507	5.92974
8	M	3.55237	10.5837	282.266	139.407	112.228	102.981	98.5408	92.9169	101.077	80.4581
9	M	-26.3187	-116.502	96.9481	-54.8728	-12.7133	3.16259	11.5601	-0.197269	-8.0217	3.71298
10	F	-114.265	-26.3481	2.27938	43.533	-58.2625	-22.9027	-35.5902	-16.7713	-18.4217	-20.8445
11	F	49.8528	-2.1254	-57.8661	-94.7759	12.2931	-13.8283	-6.52438	-3.20277	-14.3238	-16.7937
12	F	12.2389	-47.0328	-54.7461	-286.07	7.51657	2.82161	3.8901	-2.55844	8.30728	11.2648
13	F	-70.8944	-80.638	-50.0894	87.1319	-33.3143	12.2952	16.5006	-13.8613	11.2531	9.05469
14	F	8.7962	37.0584	162.681	552.621	37.9034	2.62529	21.9972	-0.918712	2.23712	-2.9047
15	F	3.02454	-46.1281	-76.7861	-74.2868	-10.4052	18.4723	16.6216	0.0693527	15.1929	11.0028
16	F	36.4862	70.4384	160.125	151.937	-15.9287	-36.9987	-50.737	-20.6092	-27.0206	-15.7942
17	F	75.7461	112.416	18.8336	149.632	-2.88858	24.7023	12.285	11.5663	7.4665	13.1676
18	F	-39.6098	-67.7178	112.632	-0.941562	13.0699	64.427	8.73259	26.3944	9.06897	-2.62383

## Sheet: Fig 4d
Peak CBV - Gonadectomized males
Animal_ID	Treatment	Sex	Cg1	PrL	IL	M2	M1	S1	Ins	CPu	NAcC	NAcSh
1	NAL+KET	M	46.3867	21.9661	-8.75083	52.7573	92.492	36.422	3.93717	28.8859	15.375	13.9096
2	NAL+KET	M	141.43	67.9933	116.39	103.868	74.2346	121.28	88.9154	106.105	82.2088	64.0075
3	NAL+KET	M	216.299	319.307	176.359	90.8993	126.415	182.331	126.409	114.806	59.883	64.6159
4	NAL+KET	M	85.8968	57.7291	52.6266	64.0198	60.5201	80.6656	68.3796	63.6409	34.4882	24.1803
5	NAL+KET	M	50.914	47.2795	63.7126	29.2648	40.0161	33.1178	17.782	26.1906	44.666	46.1699
6	NAL+KET	M	255.761	249.872	129.294	165.931	157.827	240.992	204.685	191.315	101.589	64.1531
7	NAL+KET	M	261.78	205.714	105.401	247.473	320.237	141.747	45.5171	119.884	57.2025	37.2389
1	VEH+KET	M	52.9072	84.6571	71.7415	16.6926	78.055	92.3602	22.9157	39.6585	56.6465	19.1525
2	VEH+KET	M	175.43	144.428	169.326	109.02	119.889	207.497	94.1133	65.847	139.695	87.3038
3	VEH+KET	M	102.189	126.086	150.197	93.0121	67.9545	47.8491	31.2242	85.8787	53.1462	119.514
4	VEH+KET	M	201.282	139.39	119.218	139.973	166.288	206.146	118.225	106.867	74.5553	35.2767
5	VEH+KET	M	41.4033	29.4164	-41.2466	14.4199	74.3412	93.0202	28.3527	23.0195	16.1649	43.3029
6	VEH+KET	M	218.066	165.849	65.8046	205.687	212.392	316.476	204.971	136.227	77.9307	78.7125
7	VEH+KET	M	237.005	172.667	84.3809	310.413	437.939	165.819	25.6374	85.4406	54.8635	36.978

## Sheet: Fig 5cd
Animal_ID	Sex	Weight	Treatment	NTX	KET	PSD95	DAPI
1	M	430	VEH+KET	0	1	152	277.3
2	M	325	VEH+KET	0	1	112	259.4
3	F	269	VEH+KET	0	1	55	262.9
4	F	271	VEH+KET	0	1	45	278.4
5	M	417	NTX+KET	1	1	50	257.5
6	M	436	NTX+KET	1	1	47	262.7
7	F	250	NTX+KET	1	1	41	274.2
8	F	254	NTX+KET	1	1	39	269.2
9	M	335	NTX+KET	1	1	67	259.7
10	M	339	VEH+KET	0	1	109	271.3
11	M	353	VEH+VEH	0	0	46	262.4
12	M	304	VEH+VEH	0	0	32	268.4
13	M	322	VEH+VEH	0	0	40	282.1
14	F	235	NTX+KET	1	1	53	277.6
15	F	227	VEH+KET	0	1	59	266.3
16	F	237	VEH+VEH	0	0	37	265.4
17	F	217	VEH+VEH	0	0	31	266.5
18	F	205	VEH+VEH	0	0	29	280.1
19	M	323	NTX+KET	1	1	39	264.9
20	F	224	NTX+VEH	1	0	37	256.2
21	M	359	NTX+VEH	1	0	40	249.9
22	F	216	NTX+VEH	1	0	46	261.3
23	F	244	NTX+KET	1	1	42	273.1
24	M	364	NTX+VEH	1	0	50	280.7
25	F	259	VEH+VEH	0	0	41	267.8
26	M	360	NTX+VEH	1	0	61	280
27	F	257	VEH+KET	0	1	55	258.1
28	F	246	NTX+VEH	1	0	38	263.2
29	M	358	VEH+VEH	0	0	45	273.6
30	M	356	VEH+KET	0	1	107	274.2
31	M	362	NTX+VEH	1	0	46	255.9
32	F	250	NTX+VEH	1	0	53	260.7

## Sheet: Fig 6bc
ID	Group	Sex	1	2	3	4	5	6
A1	VEH+KET	M	61235.3	79261.4	103698	96120.5	112132	163601
A2	VEH+KET	M	46689.7	56518.3	121190	136932	112794	138887
C3	VEH+KET	M	32790	44575.8	59269.7	62881.6	72103.6	35561
C4	VEH+KET	M	35149	53211.9	34798.3	52864.4	58562.1	78622
F3	VEH+KET	M	27757.2	53643.4	74514.3	77261.9	69920.6	64978.7
F4	VEH+KET	M	31362.5	38617.9	52196.2	55101.5	71092.9	83790.2
G3	VEH+KET	M	40543.5	74735.5	82399.6	85631.4	106748	90121.2
G4	VEH+KET	M	57068.4	68613.6	76465.8	72323.6	84592.9	80948.7
A3	VEH+KET	F	51513.3	80008.8	98418.9	141569	118727	123771
A4	VEH+KET	F	60822.8	68399.7	118806	118791	132056	100343
D3	VEH+KET	F	60168.9	79745	120980	109214	125926	139424
D4	VEH+KET	F	74364.2	61905.5	90555	114657	124363	110845
H3	VEH+KET	F	75692.5	72317.5	88490.6	122682	129119	180853
H4	VEH+KET	F	70615.3	62467.1	89577	138624	110435	65145.5
J3	VEH+KET	F	79450.9	58513.8	146551	152661	150191	143452
J4	VEH+KET	F	72611.6	50018.1	73707.9	111613	121381	109273
B3	NTX+KET	M	54195.3	68523.6	66999	34100.8	26231.5	49257.1
B4	NTX+KET	M	54755.6	36088.2	43755.2	26907.6	22733.3	47625.6
C1	NTX+KET	M	57804.8	47872.4	40638.1	39540.3	22350.7	23850.8
C2	NTX+KET	M	39148.5	57089	93953.7	96617.9	80819.9	60756
F1	NTX+KET	M	50245	64486.2	64613.5	64510.3	55424.5	74224.5
F2	NTX+KET	M	27924.2	39416.4	54667	63297.2	50495.3	52576.4
G1	NTX+KET	M	39488.4	46944.7	68394.7	82366.1	78195.6	34346.7
G2	NTX+KET	M	77617.7	88905.4	106271	94581.2	132233	92496.2
B1	NTX+KET	F	83456.8	84421	253848	186879	136353	146198
B2	NTX+KET	F	67217.3	78027.1	166153	169960	74956.1	194446
D1	NTX+KET	F	66701.3	70446.2	68548.2	69952.9	89355.3	83078.4
D2	NTX+KET	F	71011	48379.7	83889.5	108629	74097.5	61336.7
H1	NTX+KET	F	67719.8	56220.1	114493	115285	52830.7	77248.8
H2	NTX+KET	F	54220.6	50036.2	96341.5	84800.7	85571.8	86781.5
J1	NTX+KET	F	70506.8	34437	121259	115148	73967.4	100671
J2	NTX+KET	F	77520.5	58173.5	85094.9	124885	118165	95973.8
E1	VEH+VEH	M	52311.3	62549.1	57945.8	52473.6	40358.8	37925.7
E2	VEH+VEH	M	29491.3	44698.4	30527.7	46464.6	28977.5	30124.1
I1	VEH+VEH	M	60159.1	62682.3	64770.9	75795.3	74304.2	76743
I2	VEH+VEH	M	48110.9	40369.6	51398.4	52529.9	43966.4	49266.2
E3	VEH+VEH	F	79083.8	80996.7	81769.6	76624.2	78859.3	61627.3
E4	VEH+VEH	F	52264.3	49852.3	46706.2	56811.4	29903	35619.8
I3	VEH+VEH	F	48101.6	33985.1	52666.5	61920.6	43153.6	63068.5
I4	VEH+VEH	F	78440.5	57322.6	79148.2	76229	66980.4	63073.7

## Sheet: Fig 6d
Locomotion - Day 1
ID	Group	Sex	1	2	3	4	5	6	7	8	9	10	11	12	13	14	15	16	17	18	19
A1	VEH+KET	M	6475.19	13939.8	14799.5	13701	10631.6	9744.78	6247.13	4667.05	1956.56	1280.64	3177.45	3017.79	999.289	3009.16	1204.7	1182.95	2317.47	2068.37	1800.21
A2	VEH+KET	M	8752.93	11996.9	13692.7	12270.2	11527.5	10433.2	11047.4	7533.95	4799.74	4085.02	2962.49	2119.62	2285.34	1920.2	550.243	2286.53	2668.17	2775.53	2150.03
C3	VEH+KET	M	7548.97	9562.3	8822.4	6396.82	4387.8	3166.24	1423.8	1952.38	583.761	1428.73	750.056	878.4	1328.71	1009.56	1922.05	850.408	578.8	1990.83	1228.47
C4	VEH+KET	M	5608.57	3654.81	4038.22	3516.32	2046.98	1475.49	753.555	253.658	436.125	2580.72	1697.17	169.989	229.124	263.435	270.647	175.315	213.05	600.762	2466.25
F3	VEH+KET	M	9044.26	12083.5	11270.5	8904.75	6398.03	4012.55	3301.63	1577.44	1882.51	671.844	1971.38	1681.27	2061.45	2231.35	287.944	265.846	328.009	2185.41	257.858
F4	VEH+KET	M	6168.23	7464.16	4104.89	4449.62	2106.51	942.81	2145.87	2321.6	1502.2	1125.06	1418.03	1872.96	2512.83	2540.49	1985.82	2664.31	1776.89	2269.21	660.4
G3	VEH+KET	M	6631.4	7532.54	5806.08	5893.53	5767.98	5430.37	5132.24	4343.16	2660.27	3026.68	4243.91	2776.03	2320.59	2575.74	992.569	2636.95	2918.16	3076.03	3151.68
G4	VEH+KET	M	13287.1	13804.2	7989.39	6021.34	2686.79	3942.3	1561.89	2596.44	1690.7	703.08	1322.14	1501.76	2268.91	1215.53	1349.3	1990.1	3027.55	1411.63	2777.71
A3	VEH+KET	F	3680.93	8368.97	10467.9	9340.71	7889.05	8671.48	7144.62	5334.55	4153.45	3668.34	2267.36	3990.69	3079.16	3524.6	3159.55	1763.69	3027.13	2432.39	2106.19
A4	VEH+KET	F	5656.67	12716.8	9200.2	8832.64	7597.25	9203.55	9892.82	7812.73	6847.7	4601.01	3987.51	2556.58	3445.44	3117.52	4637.83	3791.19	3933.74	3972.57	4643.57
D3	VEH+KET	F	6552.65	7739.19	9724.92	9424.55	8208.75	7489.23	6340.99	6977.76	5620.99	5732.67	5303.62	5351.26	3969.31	4204.39	5306.92	5028.45	4407.5	3917.55	4301.75
D4	VEH+KET	F	3923.46	7594.58	8167.48	7805.55	4902.84	6578.14	6190.81	4870.59	5417.25	4744.47	4027.08	4221.2	4202.09	1630.66	1475.41	1416.46	1632.57	2226.89	3153.12
H3	VEH+KET	F	5384.25	7722.26	6747.06	7563.89	7370.31	5492.92	5527.11	3799.91	3828.53	3099.38	3054.12	2612.99	3367.43	2293.98	3039.44	2640.76	2891.86	2909.43	3182.11
H4	VEH+KET	F	5083.94	7916.09	9615.51	9103.53	8099.64	7846.41	5390.48	4038.48	1329.09	2890.58	3650.86	3294.29	2175.7	3019.51	2541.64	2482.25	1617.73	2691.11	3335.35
J3	VEH+KET	F	9856.63	14579.8	18698.5	17631.8	13355.6	13044.7	10840.4	8130.92	7125.95	3966.78	4658.16	2771.32	2776.77	3438.93	2173.19	3282.24	2284.47	2533.16	1502.7
J4	VEH+KET	F	3332.28	8214.75	9760.39	7619.11	7107.1	7116.25	2171.77	1517.38	2958.3	4897.77	1700.05	2922.77	1141.99	2497.23	1320.21	837.316	2200.03	818.789	1204.39
B3	NTX+KET	M	1220.14	446.121	4119.68	8321.65	7111.19	8057.11	7207.37	4992.33	3062.14	4527.95	2456.97	1523.4	3081.68	1303.43	2513.91	1653.81	1456.48	1073.15	678.598
B4	NTX+KET	M	3795.01	4169.11	5030.67	4374.1	3217.1	1797.3	2332.78	1880.45	2133.66	2854.93	1816.07	1799.63	1778.45	505.008	566.034	1498.39	382.2	129.165	1125.88
C1	NTX+KET	M	4513.9	6435.72	7605.92	6192.91	2121.1	1927.5	1960.98	1014.19	1351.52	174.464	596.852	806.247	903.387	702.638	922.228	89.1035	58.3836	414.555	754.497
C2	NTX+KET	M	6703.49	10857.3	11461	8808.63	7158.46	5533.47	4345.91	4962.78	3531.41	4168.25	4053.65	2993.56	2323.99	2322.78	2296.8	3224.17	2854.29	1362.37	1842.96
F1	NTX+KET	M	7423	11183	9570.32	6751.08	5152.39	3109.6	2650.64	1342.43	1872.31	1534.49	1215.92	470.11	933.92	2089.69	2345.11	910.847	323.238	333.806	1307.21
F2	NTX+KET	M	1461.82	5234.92	7768.92	6399.05	5577.9	5414.3	3931.06	2824.76	3821.8	1653.56	1743.44	2467.99	862.807	718.156	687.911	760.105	381.273	272.437	841.078
G1	NTX+KET	M	6879.71	9550.23	6832.46	6017.61	4757.84	3243.18	3654.35	1881.27	2020.68	1805.88	2780.58	1948.22	1678.67	1716.95	2482.02	2536.98	2174.67	1838.22	1853.3
G2	NTX+KET	M	8114.13	12030.2	10989.8	8933.98	8670.12	7651.62	7246.72	4575.44	3952.06	3338.52	2825.08	3560.67	2480.34	2668.54	3011.24	1795.97	3347.87	3265.21	2122.93
B1	NTX+KET	F	7071.17	10638	11183.4	13307.2	15372.7	15550.1	19580	20600.5	16137.7	12958.9	16007.4	13375.8	14033.7	10795	11525.9	9427.92	10399.2	8769.97	8627.98
B2	NTX+KET	F	3557.35	5471.89	7992.12	7518.68	11922.2	10158.4	10963	11085.4	8728.14	7833.99	10279.3	10085.6	9770.46	9489.12	8229.86	6255.35	7200.26	7060.6	6298.9
D1	NTX+KET	F	3127.57	6442.1	7834.37	6382.64	5971.35	6384.07	5084.14	4213.88	3122.72	2887.51	1747.97	1377.2	1063.04	1342.01	927.501	465.789	2177.75	1316.47	1963.56
D2	NTX+KET	F	6774.97	8413.77	9296.35	8953.64	6543.25	6661.53	5164.9	4955.96	4093.34	3641.33	1368.73	1829.8	1648.9	3190.36	566.781	1252.59	2228.93	1624.52	1802.87
H1	NTX+KET	F	3683.32	4862.06	12826.3	13578.8	12405	13478	10867.4	6630.96	7644.52	7503.43	4223.88	2746.88	1910.18	2211.52	1793.92	1225.59	627.506	629.598	2920.57
H2	NTX+KET	F	4197.06	7019.37	8454.53	8455.69	9230.69	7498.06	7230.97	6992.01	5846.64	4044.38	5298.42	3203.29	3725.63	2922.59	3352.49	1932.6	2276.17	1106.06	994.767
J1	NTX+KET	F	5236.24	11857.4	12949.7	11964.6	10228	13590	10713.6	6007.02	5233.02	4804.22	2711.79	2625.34	1857.47	4256.01	1579.46	3622.3	2463.94	2637.93	2606.4
J2	NTX+KET	F	5362.15	10303.6	11886.3	9351.51	5875.92	5798.1	4590.17	3315.86	3252.4	2950.79	3611.38	1069.29	2608.88	3537.13	1290.93	1659.13	2294.23	575.262	1078.87
E1	VEH+VEH	M	3236.25	4806.38	4370.33	3332.27	3962.95	5006.19	3517.34	2944.94	2742.99	1806.58	3263.68	3122.8	2733.93	2912.38	1326.42	351.042	650.451	1989.95	2109.11
E2	VEH+VEH	M	1411.26	2396.07	1910.76	1692.8	2274.01	2884.83	1293.84	1899.02	831.974	1190.72	2074.16	2012.2	2806.07	1080.88	591.653	368.77	411.929	363.83	396.847
I1	VEH+VEH	M	4951.66	3895.79	4952.88	4255.61	3259.79	4401.68	3574.89	3421.75	2542.1	2773.23	3594.96	3914.93	4321.14	3224.3	2576.54	1248.05	1326.38	1255.73	1814.62
I2	VEH+VEH	M	3809.48	4058.36	2967.18	2772.8	3468.53	3383.79	3089.29	2856.76	888.026	2272.77	2636.35	2048.78	1763.63	1239.29	1298.76	2009.41	1769.46	3219.98	1715.27
E3	VEH+VEH	F	5888.18	5394.67	5465.9	5868.27	4315.86	3982.38	2410.18	4950.26	4538.16	3755.91	2686.06	2174.82	2759.15	4534.12	4422.25	2857.35	2806.17	3495.71	3251.36
E4	VEH+VEH	F	3357.97	1388.54	4704.43	3871.36	3634.27	5340.68	4041.17	2127.64	1754.12	1573.17	830.708	2433.49	3904.82	2022.63	799.699	206.115	320.847	321.03	162.695
I3	VEH+VEH	F	2905.54	4334.38	5101.69	4513.85	3145.41	1542.18	2701.2	2388.93	2849.17	2032.77	1607.51	1954	2331.79	2310.04	2832.26	2599.85	2211.61	1409.09	1093.63
I4	VEH+VEH	F	6224.64	6621.38	4902.76	5576.57	4229.86	5150.38	3680.95	3310.29	3903.26	4779.28	4906.98	3124.04	1800.56	1591.65	2368.4	4292.18	3118.39	1100.66	2451.53
Locomotion - Day 4
ID	Group	Sex	1	2	3	4	5	6	7	8	9	10	11	12	13	14	15	16	17	18	19
A1	VEH+KET	M	13163.7	20037.3	14785.7	20166.5	13533.4	11317.7	10022.3	7499.66	6730.44	8738	5014.15	5689.9	3925.05	3904.33	3198.96	3956.99	2357.91	2559.09	3355.13
A2	VEH+KET	M	8513.03	11622.5	14994.4	12726.8	10975.1	7269.63	8726.87	5515.12	7475.14	4761.97	5299.56	6998.37	5369.91	6638.32	3665.5	2904.96	3096.52	3123.48	4746.87
C3	VEH+KET	M	648.289	628.738	3540.52	3866.71	4320.66	4042.04	4229.64	1535.17	250.825	245.689	321.303	257.933	369.824	311.327	401.693	890.133	1111.98	2376.53	2717.94
C4	VEH+KET	M	2799.5	7826.16	8036.56	8850.19	7064.04	6253.32	5490.02	3725.99	2118.85	1550.4	1107.89	1757.92	1305.02	1077.81	2399.53	2974.93	2208.57	4236.44	2841.44
F3	VEH+KET	M	5665.28	5801.12	5800.51	5030.81	4989.55	4217.37	4684.21	4797.23	3315.25	2647.72	1549.98	2507.63	1414.87	727.838	1296.53	885.934	728.403	1408.2	2424.99
F4	VEH+KET	M	6575.17	8023.72	7601.29	5977.31	5627.31	3090.71	3791.21	3610.44	4526.38	4531.26	3752.91	3271.85	3227.54	2990.09	2993.8	2941.34	2455.23	1832.86	1849.93
G3	VEH+KET	M	6275.3	8186.38	8045.12	7470.89	6043.39	4680.29	5575.56	5703.58	3010.05	2625.47	2347.85	4068.02	4084.91	4125.61	1488.26	2382.07	3012.82	4098.78	2058.68
G4	VEH+KET	M	8222.53	10462.5	8284.84	6114.8	5331.39	4099.74	3282.25	3534.61	3481.09	2290.93	2342.22	2591.44	2568.27	2808.18	1783.38	2673.19	2527.74	2722.04	1970.85
A3	VEH+KET	F	3977.55	8288.05	11347.9	8625.31	8381.32	6016.28	6098.26	7164.29	8790.06	5871.61	5107.37	5330.2	6208.49	6462.29	4800.24	3848.85	3502.26	3512.47	5934.71
A4	VEH+KET	F	3154.55	5061.34	11348.4	7870.06	6418.89	6155.06	7653.92	8371.23	6036.43	3931.88	3289.21	4054.85	4915	3146.72	3861.15	2470.2	2672.33	2777.95	3655.7
D3	VEH+KET	F	12091.5	12323.6	12761.3	11289.4	10593	9293.48	8604.21	6976.04	7388.61	6162.08	5923.41	4092.83	4033.58	4224.1	2963.75	3970.25	4733.91	2510.76	3887.45
D4	VEH+KET	F	2952.66	8399.01	8194.03	7839.94	5016.66	6680.99	7790	4310.99	4871.44	6523.42	5573.12	6552.09	4828.51	4605.88	4952.1	3974.46	3771.24	3777.21	4323.07
H3	VEH+KET	F	5221.52	9921.81	19626.3	21752.4	14028.2	13399.8	12851	11482.2	8895.85	6520.41	7954.47	6492.63	6920.94	5729.21	6023.36	4979.05	3666.4	5284.07	4215.38
H4	VEH+KET	F	5704.29	4065.41	3747.06	3126.57	2417.17	3028.18	2562.94	2420.34	2940.1	3089	3627.19	3977.76	2482.05	3955.29	4141.04	2950.2	1321.68	1612.8	2123.54
J3	VEH+KET	F	8286.11	12307.6	13650.7	11222.9	9711.07	7278.22	9453.9	8447.25	7174.92	6341.61	4586.15	5009.78	8003.81	5593.63	5366.86	4528.44	4153.41	4913.8	2877.36
J4	VEH+KET	F	777.56	6815.66	8996.48	10828.3	11940.5	10977.7	8435.97	5728.39	7468.93	3994.19	4652.44	5182.96	3913.3	3879.14	3642.54	2562.27	1105.99	1711.56	2379.72
B3	NTX+KET	M	137.589	405.513	636.885	5599.6	3264.75	3975.34	4309.6	3926.21	4198.98	3850.86	3719.91	3074.42	3198.28	2660.8	2362.96	1137.32	541.653	393.743	559.925
B4	NTX+KET	M	439.315	1306.28	4232.56	3679.77	5209.53	4515.99	4368.69	2366.62	3703.48	3521.03	1779.21	1059.8	1185.36	1930.32	1953.42	981.897	2211.52	892.016	1461.32
C1	NTX+KET	M	2298.05	3794.09	4374	2343.55	2849.96	897.639	477.074	662.496	1815.48	237.234	121.984	426.266	220.225	131.264	284.442	591.927	717.33	369.563	217.876
C2	NTX+KET	M	3843.7	5484.44	6838.19	5553.82	5106.95	2995.53	3925.35	2756.68	2153.63	1438.27	1789.28	2580.09	1157.13	2229.29	2516.92	2211.91	1812.38	1713.54	1865.42
F1	NTX+KET	M	7630.86	9758.75	7370.13	6127.23	6438.21	5964.03	4676.08	2869.83	3572.36	3818.65	1494.91	1300.55	2039.31	1300.37	2638.23	2756.32	1097.63	1136.75	685.871
F2	NTX+KET	M	1941.36	4134.43	6470.54	5706.95	4042.9	3277.2	2212.01	3499.5	2675.87	2419.63	1510.9	1686.82	947.982	1005.94	2205.25	2695.59	2299.42	1228.46	712.129
G1	NTX+KET	M	2461.99	1473.6	3218.56	2468.7	2457.56	1522.31	2081.4	3004.33	2501.8	2805.07	1843	1358.55	1143.44	761.364	600.445	313.41	285.964	416.958	1085.33
G2	NTX+KET	M	6806.77	9274.16	4902.77	8164.39	7485.03	6394.44	5864.05	4382.8	5014.81	4074.33	3722.07	3305.74	3223.53	3015.68	2952.02	2689.71	3019.07	1734.4	1439.89
B1	NTX+KET	F	2526	5950.44	8425.23	9379.64	10603.4	10042.5	11103.9	8826.57	9859.38	8631.11	8981.15	7255.45	6939.83	7142.25	6254.71	5789.49	5681.35	4500.8	4646.33
B2	NTX+KET	F	5409.86	7221.47	9061.04	11637.9	14515.4	12677	9932.16	10987	9046.07	12546.6	11779.8	11292.2	11912.7	10563	10358.4	9539.09	5952.19	5615.88	7296.16
D1	NTX+KET	F	4657.28	8571.9	8946.5	8626.47	6998.55	6667.4	4972	4333.81	4969.53	3915.71	3123.06	2876.97	2008.72	1371.46	1938.57	3454.86	1635.72	981.222	909.501
D2	NTX+KET	F	2794.83	4840.54	3781.24	4713.14	4468.68	3051.96	5560.85	4416.33	3225.23	3304.42	4512.57	3952.77	2497.22	510.414	1263.03	1652.16	2590.08	1063.22	493.788
H1	NTX+KET	F	3711.21	5799.27	8787.44	6350.57	7438.09	5007.79	4236.93	2742.52	3197.69	2399.41	3074.98	1437.91	2171.22	3052.96	2678.46	3630.15	2730.24	2721.26	2393.32
H2	NTX+KET	F	2656.18	5069.11	7377.7	7917.32	7093.19	4483.3	5258.85	4326.29	4508.82	3844.63	3069.04	3535.53	3662.86	3415.76	2824.95	2888.43	4406.42	1765.97	5021.24
J1	NTX+KET	F	4359.18	5990.3	9284.44	7558.53	7569.81	7187.15	6686.82	5844.1	5548	5251.69	4409.4	4399.44	4329.75	2693.22	2555.3	2187.6	3877.02	4638.28	2581.11
J2	NTX+KET	F	3084.5	3122.47	11274.6	11502	8959.51	8598.15	5740.13	5673.44	6319.05	4998.11	4812.08	3530.5	3127.39	2334.17	2904.33	1530.84	1380.57	897.236	2590.27
E1	VEH+VEH	M	2804.65	3720.94	3307.61	3189.33	2514.92	3089.44	1869.15	2056.03	3129.24	732.081	817.852	984.66	1034.39	801.496	884.166	881.507	811.77	978.755	1044.81
E2	VEH+VEH	M	1251.28	2272.87	3417.79	3205.11	2955.56	2420.68	1036.2	305.986	645.27	912.136	1361.49	1794.87	765.08	1176.15	1138.68	924.235	569.641	820.339	870.433
I1	VEH+VEH	M	5187.12	5642.24	4790.24	4674.52	4227.12	4537.74	4338.21	3192.91	3392.85	3465.05	3902.75	2875.52	3349.87	3167.21	2656.04	2977.36	3036.56	2213.1	3358.69
I2	VEH+VEH	M	2498.69	4341.88	2334.15	3885.6	4813.89	3099.57	3227.87	2398.01	2687.67	1728.6	1362.69	1628.05	2549.47	1708.88	393.747	759.041	1422.06	2186.46	2073.24
E3	VEH+VEH	F	5406.36	3734.93	5979.72	5322.34	2808.58	3781.54	3920.36	3119.5	1798.56	4015.44	1730.03	1475.5	1200	2465.46	1938.35	3656.1	1691.03	1310.21	1579.03
E4	VEH+VEH	F	1882.9	2821.84	4179.93	5190.94	1553.48	884.44	918.059	280.737	133.508	348.482	548.557	2583.02	1236.16	2465.58	2934.39	2264.65	190.891	120.029	248.453
I3	VEH+VEH	F	3246.68	3772.88	4150.12	3503.17	3899.94	2933.7	3323.95	2757.58	1713.08	2071.16	3101.22	2463.11	2248.02	2694.81	2836.92	4676.14	2578.86	3889.38	2842.11
I4	VEH+VEH	F	3665.52	3082.34	5599.16	6273.47	3138.89	3931.97	3484.37	2095.65	2669.47	3189.5	4129.05	3997.19	4117.43	2724.93	2703.78	1992.35	773.308	1052.65	1252.8

## Sheet: Fig 7b
Autoradiography
Animal_ID	Treatment	Sex	PFC	CPu	NAc
1	VEH+VEH	M	30.2982	60.837	58.1148
2	VEH+VEH	M	27.8508	56.3252	45.6375
3	VEH+VEH	M	25.6885	40.9847	37.9935
4	VEH+VEH	M	27.434	54.822	50.2608
5	VEH+VEH	M	28.224	66.6465	46.3485
6	VEH+VEH	M	33.9102	58	43.8332
7	VEH+KET	M	25.0778	60.032	46.2305
8	VEH+KET	M	24.2447	51.7255	39.204
9	VEH+KET	M	31.181	48.4697	37.6742
10	VEH+KET	M	27.873	60.809	42.5807
11	VEH+KET	M	30.219	36.9235	41.3442
12	VEH+KET	M	30.2243	47.943	51.3055
13	VEH+VEH	F	20.208	52.8708	48.5055
14	VEH+VEH	F	25.0757	40.6538	38.6953
15	VEH+VEH	F	28.6212	47.0775	47.0213
16	VEH+VEH	F	28.5512	71.3245	60.2283
17	VEH+VEH	F	32.0883	50.7683	43.2035
18	VEH+VEH	F	29.9515	41.257	46.333
19	VEH+KET	F	24.238	48.8392	36.5558
20	VEH+KET	F	25.825	48.743	39.2227
21	VEH+KET	F	32.9567	62.6865	50.4712
22	VEH+KET	F	31.6385	56.892	52.2092
23	VEH+KET	F	33.2097	49.3615	37.325
24	VEH+KET	F	29.2467	56.8978	36.359
25	NTX+VEH	M	27.6605	38.327	39.1022
26	NTX+VEH	M	26.5948	39.357	35.6112
27	NTX+VEH	M	28.83	50.7672	48.8265
28	NTX+VEH	M	29.704	58.8105	44.4945
29	NTX+VEH	M	31.2847	60.7403	52.7872
30	NTX+VEH	M	30.9533	57.5985	53.233
31	NTX+VEH	F	30.3362	72.883	59.0872
32	NTX+VEH	F	32.3465	42.9162	48.9603
33	NTX+VEH	F	31.5817	63.8055	58.5707
34	NTX+VEH	F	30.1923	53.8353	52.5955
35	NTX+VEH	F	30.7635	47.808	47.7535
36	NTX+VEH	F	30.3125	58.985	59.3072
37	NTX+KET	M	26.6215	57.889	51.1705
38	NTX+KET	M	29.9185	47.4427	54.1153
39	NTX+KET	M	24.0565	38.706	37.9378
40	NTX+KET	M	28.559	45.7373	40.9123
41	NTX+KET	M	27.5832	47.088	37.485
42	NTX+KET	M	28.7132	59.663	38.474
43	NTX+KET	F	28.3137	58.408	49.2475
44	NTX+KET	F	27.665	52.865	42.844
45	NTX+KET	F	26.1657	55.0502	50.7298
46	NTX+KET	F	28.812	65.4075	58.2702
47	NTX+KET	F	29.4958	59.3813	52.0295
48	NTX+KET	F	31.2265	70.0985	67.839

## Sheet: Supp Fig 2a
Binned CBV traces - Dose response
Animal_ID	Dose	Region	-600	-360	-120	120	360	600	840	1080	1320	1560	1800	2040	2280	2520	2760
1	10	Cg1	-9.33469	-9.39551	-10.0244	370.736	384.452	392.898	443.284	483.104	461.422	422.506	359.782	264.654	219.567	181.32	160.17
2	10	Cg1	-12.723	-14.485	-3.93068	295.331	254.702	219.261	187.279	158.714	137.582	112.609	79.7302	61.5115	52.5702	42.2609	35.1308
3	10	Cg1	-13.0841	-8.89551	-3.67906	431.92	364.279	306.646	288.369	264.61	239.401	220.691	192.075	149.314	120.544	107.332	99.5508
4	10	Cg1	-14.6173	-9.43859	11.7565	77.501	109.163	116.66	121.072	111.215	93.7272	52.5428	53.4412	35.819	40.2989	29.7897	18.3263
5	10	Cg1	-9.36577	-13.7165	15.5664	231.447	298.462	216.583	123.097	82.7314	48.3925	40.5463	24.9941	19.1456	17.1426	11.6118	6.49028
6	10	Cg1	-18.4803	-9.42644	-16.1699	133.125	437.338	410.157	387.848	275.562	280.354	140.304	47.6527	198.396	112.447	71.996	104.308
7	10	Cg1	2.5997	-7.95215	5.59876	50.7155	125.373	102.082	86.6778	69.0036	55.3544	52.1444	36.0764	4.61242	8.57776	-6.65536	21.2595
8	10	Cg1	-7.40484	-0.282271	-8.1863	91.2461	187.369	87.3829	130.804	101.095	78.9863	100.143	86.2676	103.595	105.629	84.2469	93.4572
9	10	Cg1	73.2929	-0.268119	-25.3124	54.6199	153.67	89.0616	38.915	17.9681	2.83055	-10.6362	-16.7218	-23.2513	-32.6006	-33.4617	-40.5091
1	10	PrL	-5.51176	-5.00308	-4.4068	113.565	124.935	138.097	147.911	166.7	145.383	117.242	87.9453	54.3754	49.691	30.2404	28.7549
2	10	PrL	-9.15417	-11.9093	-0.522051	210.995	192.679	162.142	141.685	118.102	100.026	91.7083	75.6574	61.8582	54.2637	49.7878	45.2039
3	10	PrL	-3.35379	-1.85768	-1.06961	148.68	98.5289	66.7911	66.4042	68.7475	66.3376	60.9576	48.302	37.8099	33.0943	26.9737	32.1011
4	10	PrL	-16.1116	-12.8521	16.8002	109.904	154.043	156.716	153.976	118.638	136.951	94.3753	113.455	80.7543	71.1754	47.9924	30.9422
5	10	PrL	-8.72016	-14.9435	15.1774	244.374	335.4	211.428	111.259	70.5943	47.0916	39.6503	33.3497	29.4701	29.337	21.0206	13.5752
6	10	PrL	-12.9192	-6.81083	-12.0476	95.7579	308.492	304.866	304.103	205.741	203.549	108.104	63.9154	157.922	81.3928	56.4863	78.0082
7	10	PrL	21.3308	-9.21928	1.23903	64.5196	116.158	91.547	83.82	75.7536	67.1126	66.5505	45.4491	5.68349	1.49938	-12.1357	20.453
8	10	PrL	-11.1978	-4.36463	-9.38597	123.919	207.615	106.312	141.627	124.909	90.1448	86.6578	86.8546	83.9621	67.1263	48.0235	58.5661
9	10	PrL	58.7368	-2.37064	-20.2021	25.2228	122.91	63.6404	23.2506	7.18266	1.17537	0.736025	1.96399	-1.21012	-5.66819	-6.23093	-11.0489
1	10	IL	-3.02396	-2.11142	-2.24265	48.9045	41.5137	45.5642	53.9022	63.3223	57.1446	47.8432	38.42	18.6245	17.9651	5.46454	-0.346102
2	10	IL	-0.299811	-8.20328	1.25048	166.222	106.795	89.3044	84.6896	69.8346	54.8887	59.8861	44.2764	38.6214	33.1333	20.3573	13.6912
3	10	IL	2.15982	-0.385415	0.253727	32.1077	4.55683	-3.97873	44.1484	59.8505	74.5103	63.5365	70.293	70.0323	64.9079	51.3099	74.803
4	10	IL	-9.3323	-11.9127	10.8548	227.264	247.769	171.839	146.519	84.7655	96.4259	60.948	76.3416	43.4759	24.7344	13.8867	4.71766
5	10	IL	-15.0675	-16.2642	19.3166	147.646	189.599	116.032	66.1547	58.1021	63.4063	70.7368	65.2849	59.398	57.9961	61.6291	45.8736
6	10	IL	-7.49889	-1.55565	-8.04032	48.7922	156.081	145.418	144.216	101.06	111.235	94.4507	38.7205	125.454	75.2809	56.3392	65.2653
7	10	IL	3.51963	-5.85496	3.0577	58.8929	76.3165	80.5699	76.2408	73.962	67.721	60.3556	42.2944	16.979	20.6582	8.07895	46.861
8	10	IL	-8.24411	-7.53306	-7.65903	71.6659	100.375	54.6303	58.5762	51.4629	32.9566	24.8699	30.7267	24.5035	2.2664	-8.37539	-8.5217
9	10	IL	45.7087	4.75536	-25.0551	-4.94976	40.6138	23.2836	11.6995	4.663	0.742144	0.468847	1.00338	-1.87709	-9.17299	-9.65335	-12.3544
1	10	M2	-10.0294	-9.3098	-10.8051	208.303	205.556	283.709	364.267	405.641	406.654	379.082	327.716	226.072	179.542	137.092	110.322
2	10	M2	-26.7086	-27.4061	-17.3112	174.546	169.661	160.943	158.832	129.047	111.621	93.4956	71.2979	59.6514	54.1371	38.2919	33.8028
3	10	M2	-23.4559	-22.7597	-16.5073	190.865	166.432	136.908	116.426	122.91	110.908	108.242	81.2609	55.7064	47.688	41.8258	48.0956
4	10	M2	-19.2066	-15.852	13.1516	121.163	161.304	145.447	140.811	129.046	135.547	98.7081	85.8613	52.6477	38.6377	27.5442	6.78418
5	10	M2	-9.54323	-12.3533	11.167	165.895	193.061	175.003	132.833	110.582	83.9469	72.6668	47.1342	38.9656	34.1094	30.0412	24.0269
6	10	M2	-12.1511	-5.01021	-9.36786	75.5881	314.389	263.825	256.183	209.72	219.108	128.562	49.099	162.397	96.2754	61.1204	77.1406
7	10	M2	-4.00187	-4.85934	1.28568	28.3464	52.1587	61.7674	56.0573	47.6038	47.0027	42.648	30.7501	10.1235	20.5141	12.8185	34.4657
8	10	M2	-11.7938	-4.56973	-9.06872	36.6184	114.952	80.6703	139.368	119.493	103.25	102.642	74.9435	66.2854	53.3295	25.9427	25.8206
9	10	M2	71.2347	-2.578	-24.4305	29.1533	64.0284	17.2792	1.91323	-5.82569	-13.4665	-15.0533	-21.9525	-26.7255	-33.8835	-34.3407	-38.3948
1	10	M1	-13.5121	-10.9592	-13.2987	134.842	150.842	197.062	229.413	256.557	241.29	216.991	173.14	117.496	99.5873	69.6024	60.6024
2	10	M1	-27.3506	-27.5636	-18.8813	176.015	156.877	143.672	143.045	106.211	82.493	64.7796	40.8765	32.6657	27.1005	21.0893	20.4233
3	10	M1	-19.4274	-20.1213	-15.995	192.999	166.533	154.608	140.968	137.245	118.228	108.76	74.1481	47.5057	37.8764	35.1984	38.712
4	10	M1	-26.7736	-22.0529	10.7001	58.9519	128.973	139.068	139.415	131.445	113.385	57.9432	40.4441	12.962	16.9359	7.46404	-10.1592
5	10	M1	-9.24998	-10.8228	5.69151	144.357	119.519	125.928	125.292	119.924	113.041	110.507	85.5045	80.5536	74.1929	69.4583	60.5031
6	10	M1	-12.2261	-8.11136	-10.1537	51.102	181.244	149.003	169.093	140.887	140.77	74.4237	49.7969	121.599	66.103	44.4523	41.2815
7	10	M1	-3.69071	-4.61003	-5.52296	-2.375	22.206	41.82	40.3473	33.4899	35.1121	33.2942	28.4906	15.9965	26.8595	22.5324	38.548
8	10	M1	-12.6254	-6.19481	-10.4069	10.7073	108.072	93.4446	135.896	114.042	94.3986	82.5756	54.7417	34.4913	19.9684	-1.06581	-2.85446
9	10	M1	57.113	-2.11618	-24.7514	-14.3427	9.2801	-15.4967	-22.3029	-28.909	-30.6696	-40.554	-44.6303	-47.4372	-51.3813	-52.7314	-54.3546
1	10	S1	-5.4244	-5.58009	-5.75849	73.7511	109.81	122.591	126.712	135.885	109.643	86.3359	60.9465	36.5721	27.2208	18.4221	15.0971
2	10	S1	-14.5981	-13.752	-8.94497	176.719	197.663	161.406	140.062	107.264	81.522	59.9855	38.4397	28.8963	23.1641	24.2043	24.9144
3	10	S1	-3.61108	-3.99457	-3.0611	90.0784	68.8361	61.0179	60.9828	63.3011	61.5701	56.4472	45.2828	33.9823	32.3019	31.3574	32.8292
4	10	S1	-21.0714	-18.7112	16.3913	94.2822	148.875	155.788	152.154	127.487	106.43	61.196	39.1134	7.91438	-8.28774	-24.6234	-29.953
5	10	S1	-5.29507	-8.71802	-0.433548	133.61	118.519	118.923	110.385	88.1996	77.0378	61.7126	46.5601	41.8296	36.3705	33.301	22.8787
6	10	S1	-10.6902	-4.45126	-7.96757	40.3016	134.802	148.03	155.025	130.163	124.136	96.2	61.0585	117.311	79.6326	53.9264	47.6868
7	10	S1	-1.7698	-1.51121	-3.45761	3.84012	8.36266	32.8954	35.6576	31.1749	28.1029	21.9833	18.0823	15.8484	18.3207	16.0358	30.0491
8	10	S1	-15.3837	-10.8229	-14.3091	13.7551	134.299	79.4703	79.1703	38.1546	21.8765	15.281	9.00283	11.7148	7.38346	-6.32654	-5.90989
9	10	S1	74.551	-2.14369	-35.9023	-28.4699	24.456	9.11414	-5.09195	-17.5937	-28.9259	-37.6747	-43.2511	-47.6141	-51.8637	-54.0475	-55.7498
1	10	Ins	-1.9445	-2.01355	-1.02018	17.5507	28.1731	29.1095	34.5083	38.9723	36.132	31.6317	26.4582	19.3469	18.9465	16.5619	11.9841
2	10	Ins	-11.341	-10.6034	-5.41009	63.721	80.8037	80.3861	72.707	52.7743	38.3247	32.7884	25.6598	23.6675	21.1529	20.6977	21.2972
3	10	Ins	-1.84359	-1.73186	-0.341566	50.9752	50.1478	48.5662	50.0029	51.6625	49.4887	46.0295	38.2165	30.5019	29.1425	27.96	29.0003
4	10	Ins	-16.6906	-12.8591	9.69095	48.5885	73.0746	87.5765	95.5609	84.6369	87.3973	30.808	21.9652	6.01576	3.12767	-7.78301	-10.3743
5	10	Ins	-9.81784	-9.45072	11.4308	99.7952	149.047	140.815	90.2889	65.0746	45.2571	37.5393	26.016	23.3722	20.1088	17.8007	11.6856
6	10	Ins	-11.4731	-5.58986	-9.90803	40.6923	164.884	171.331	166.18	122.851	126.621	117.188	63.2865	133.776	85.258	56.5959	56.2538
7	10	Ins	-4.27363	-4.63613	-0.605678	33.8802	67.3248	97.3811	92.4808	78.7694	58.8354	44.2108	30.0982	19.0593	24.7551	21.3064	46.564
8	10	Ins	-13.0935	-10.8865	-13.1774	27.6131	67.8079	49.5519	60.383	42.1318	24.9041	19.1999	14.8491	22.2437	16.5105	0.760804	-0.748188
9	10	Ins	50.2529	-0.774154	-18.1967	-10.3562	9.20456	22.8472	33.3586	42.3308	46.6103	31.3675	23.5156	28.3511	16.8848	14.2072	11.4427
1	10	CPu	-2.99383	-2.06236	-0.701386	52.2798	72.843	77.3091	91.1751	102.756	98.359	95.7298	86.4644	61.7275	51.0758	35.233	25.2435
2	10	CPu	-5.79471	-5.59078	0.973482	96.1453	98.255	92.3485	89.899	84.455	79.5147	70.0767	55.0814	44.6304	35.8844	32.2444	29.1802
3	10	CPu	-2.93846	-2.99989	0.454168	108.055	112.224	105.241	111.621	117.88	120.879	114.959	104.641	87.6877	88.4558	86.9122	89.4547
4	10	CPu	-14.2979	-9.21292	11.9781	62.6238	80.7787	89.7933	107.619	107.933	80.0629	58.9422	56.0345	32.9787	22.1752	-2.28324	-16.9317
5	10	CPu	-5.66471	-7.64511	7.18126	139.911	196.776	184.848	133.66	98.6512	68.3085	53.1068	29.8399	23.3347	18.1309	17.604	13.3014
6	10	CPu	-6.23671	1.94774	-9.53846	50.6712	173.73	171.902	171.974	165.487	164.217	132.114	99.2106	122.113	100.375	71.9095	64.1367
7	10	CPu	-0.390038	-2.32933	1.01724	35.2579	59.9746	67.8426	68.3464	67.2341	61.9065	52.211	40.4635	20.9884	16.9238	4.97126	22.4744
8	10	CPu	-4.65629	-6.03993	-10.7444	40.0891	100.914	50.8509	59.3012	42.3362	24.4609	17.2807	12.6271	8.86798	2.98849	-8.00117	-7.12862
9	10	CPu	54.6449	2.23632	-24.6481	4.15724	65.1532	48.8239	40.9821	33.226	23.7032	14.0707	2.05305	-0.972249	-16.3406	-20.7234	-27.0553
1	10	NAc	-2.84003	-2.67383	-1.10203	15.426	27.8198	37.7405	41.174	43.1658	41.8778	42.5109	41.3011	35.8827	35.9298	24.7707	21.4114
2	10	NAc	-3.0975	-3.3816	1.4207	55.4258	56.6358	59.4823	64.3834	58.9599	54.288	52.8704	44.2037	37.8989	33.8505	29.6265	26.4409
3	10	NAc	-2.57726	-1.54016	-0.143858	82.492	98.7253	80.6491	69.1061	67.1516	61.7857	64.8441	54.5275	41.6749	35.9179	31.3506	24.9663
4	10	NAc	-9.23032	-6.53701	8.42191	48.4107	63.3767	59.7396	65.0553	58.9969	52.5287	45.7485	48.3288	37.7685	30.1662	20.0296	13.1158
5	10	NAc	-4.58326	-7.45514	6.64196	76.1511	123.178	113.119	89.2714	75.8066	64.7373	54.1099	42.4835	38.0466	35.9731	28.3287	22.7855
6	10	NAc	-4.5583	3.70549	-12.5456	24.9749	74.3981	70.0234	70.869	80.6828	79.8191	60.2669	26.7995	50.037	48.237	36.4881	32.0951
7	10	NAc	0.613789	-1.91217	0.129023	18.5226	39.4239	41.9498	41.4359	41.454	41.4678	41.0944	36.2112	27.073	23.903	13.6654	21.828
8	10	NAc	-0.233073	0.811166	-3.83234	26.713	72.1095	57.6012	62.1635	66.0239	54.2146	46.6013	39.1239	23.3257	10.1161	-2.28526	-3.54407
9	10	NAc	14.1305	0.774851	-6.87671	3.4858	43.4142	71.4975	85.5594	97.0373	103.925	116.498	101.589	88.1634	68.5865	58.4207	44.6222
10	5	Cg1	-5.74297	-7.44021	2.51194	148.655	132.081	111.991	101.756	58.0473	53.7765	46.353	33.8286	19.5064	10.9287	7.19437	20.4138
11	5	Cg1	-12.8288	3.2864	-0.979471	108.361	145.58	71.1929	51.6265	18.9846	20.8032	9.51267	22.8921	15.5839	15.8009	6.86648	12.2142
12	5	Cg1	-24.4965	-4.82819	15.0692	44.0984	52.3821	45.9055	46.9638	49.3179	48.3455	50.7273	37.0742	20.9199	-7.93446	-24.2562	-40.1462
13	5	Cg1	19.2161	-12.334	-10.1006	175.952	207.523	179.308	130.065	86.9527	69.7967	79.2589	109.444	127.583	135.856	116.278	102.94
14	5	Cg1	-18.1793	2.32056	-3.64026	233.032	279.226	252.631	172.804	109.007	25.9066	7.92663	-10.6639	0.243616	-22.2818	-23.9436	-17.0743
15	5	Cg1	-20.6453	-14.8298	19.1392	369.883	341.215	330.1	329.452	334.345	277.841	182.216	142.431	75.1379	25.4339	-5.31556	-16.4846
16	5	Cg1	3.3402	-28.3883	19.0139	77.246	101.332	66.9662	61.1559	20.0356	-2.1861	1.17204	-16.8159	-30.6027	-2.45693	20.8002	-49.2299
17	5	Cg1	-34.893	-33.6367	46.4928	99.0511	78.3539	44.3454	15.8192	9.14049	-16.5317	-23.4701	29.4234	8.23847	-14.5649	-4.19266	-5.30591
18	5	Cg1	4.8149	0.362704	-3.52534	-5.98795	-15.7094	-36.4951	-49.0104	-52.1701	-59.847	-66.6427	-68.2826	-73.2843	-80.7433	-87.4832	-81.4738
10	5	PrL	6.12179	-6.57556	-1.19373	208.053	199.431	149.674	83.6847	43.6469	35.0975	20.2761	8.70359	1.68869	-3.44405	-3.56243	4.72674
11	5	PrL	-8.70962	3.38838	-3.94503	133.282	160.523	103.24	67.9372	34.2327	29.7237	11.2594	15.4185	7.94628	7.19887	2.49372	3.26561
12	5	PrL	-35.4826	-9.81081	24.1501	34.2834	35.4458	30.2353	29.7611	31.8726	35.0964	41.8677	45.7406	35.341	-9.41868	-42.3049	-58.9815
13	5	PrL	17.3185	-13.1264	-10.5827	216.864	259.506	189.572	105.182	72.5821	60.6923	73.3366	120.072	156.422	173.046	135.246	111.57
14	5	PrL	3.38212	0.541352	-9.07097	146.384	185.219	174.095	129.393	93.6454	33.3861	13.9593	-5.73669	0.955258	-17.5178	-21.3226	-17.5738
15	5	PrL	-7.15188	-6.9376	7.02588	365.661	367.892	357.546	365.14	358.135	304.291	195.049	144.099	84.0585	55.2914	38.7899	24.756
16	5	PrL	-0.319899	-30.4539	26.3609	93.3042	115	57.7072	48.3268	5.36152	-11.5456	-19.2934	-33.3701	-40.0335	-25.5833	-1.1054	-54.1499
17	5	PrL	-47.8877	-44.0038	62.5142	145.191	97.0997	33.5745	-2.22907	-1.4308	-28.0489	-41.7174	0.594585	-18.5991	-43.8976	-41.2954	-44.5072
18	5	PrL	12.0112	0.270831	-6.72611	-16.1808	-11.7886	-17.675	-21.839	-26.2013	-33.7647	-41.4322	-51.2609	-54.9111	-63.845	-72.1458	-83.5258
10	5	IL	23.3989	-0.368625	-8.8141	147.571	300.779	116.378	7.45687	8.32262	3.28321	-11.1572	-9.12848	-5.04342	-9.45905	-11.2229	-20.4371
11	5	IL	-8.54637	2.35902	-2.49289	72.157	84.365	58.624	58.1571	35.6848	35.3269	16.5415	22.1573	11.9845	11.6726	6.12348	7.45086
12	5	IL	-34.8078	-8.33337	20.394	91.4124	99.4045	95.3743	92.8304	94.9972	99.2381	105.961	109.758	103.689	64.6027	16.8211	-16.3898
13	5	IL	14.5489	-9.54746	-10.1254	119.902	122.759	108.649	75.3909	67.925	64.1263	74.3256	119.532	150.02	162.934	148.888	134.968
14	5	IL	-3.53761	4.07454	-5.20708	92.5612	103.966	102.84	80.2315	60.9378	29.6914	18.9021	4.94987	23.3856	-5.41066	-7.73691	0.603432
15	5	IL	-2.19494	-3.75304	2.82022	159.093	155.767	142.578	146.944	122.719	111.192	102.456	97.8919	77.8051	77.7269	72.7551	55.5929
16	5	IL	8.46724	-23.3447	19.8596	65.4468	77.8469	47.6286	36.3521	-4.4304	-23.5502	-35.8237	-48.3801	-52.5727	-43.2229	-19.6804	-59.0506
17	5	IL	-51.0956	-48.2461	65.5722	81.3075	23.4715	1.05902	-10.782	-7.72765	-25.5137	-35.579	-9.68173	-22.0406	-40.6153	-39.3472	-43.4443
18	5	IL	19.4786	-0.582938	-8.95041	-15.905	5.06518	7.02535	3.77971	-0.970108	3.87893	-0.773821	-15.3612	-15.092	-30.7416	-45.4152	-70.4759
10	5	M2	-6.37043	-6.06561	-5.82821	79.6944	46.6861	45.4427	54.8233	19.2034	16.6963	15.7997	12.4931	3.61116	0.281646	-2.59803	-2.46492
11	5	M2	-15.7133	0.266168	-0.914504	164.096	166.986	76.6082	62.5895	40.1297	40.9265	25.7612	41.726	36.1439	40.2606	30.2677	37.313
12	5	M2	-21.1465	-7.84718	7.71194	117.74	184.541	195.771	193.909	187.526	187.409	162.672	114.918	77.0586	24.6083	-0.674658	-22.5187
13	5	M2	23.3204	-6.84929	-15.4201	82.4898	101.444	91.9943	80.2483	70.5016	69.7618	74.3263	94.961	105.195	110.285	103.708	92.2311
14	5	M2	-23.8482	1.63079	-1.38247	130.489	232.328	245.136	199.842	122.895	43.1911	21.3957	-1.15628	10.2124	-16.3844	-20.4995	-15.8223
15	5	M2	-15.4057	-13.4309	12.9427	236.672	226.811	225.937	224.322	201.638	136.652	68.5219	43.5461	18.9189	0.784725	-7.12847	-7.05049
16	5	M2	16.6218	-20.3523	8.70496	79.8485	105.744	83.6714	62.5195	30.8162	4.00772	-11.275	-19.9642	-34.3232	-15.3365	12.4031	-43.5459
17	5	M2	-28.1569	-29.3562	36.8222	69.1439	45.3804	13.2748	-2.43087	-5.61569	-19.3545	-29.2095	3.27909	-9.96164	-27.8164	-22.4	-24.8055
18	5	M2	4.79567	0.0391494	-4.33039	-9.1698	-17.9575	-29.1218	-36.1961	-38.3554	-42.2976	-50.9901	-59.2829	-63.4017	-71.3048	-78.5195	-84.7851
10	5	M1	-0.586277	-10.1855	-11.6776	141.695	169.236	99.3581	39.6817	17.9307	18.775	2.82365	-0.0615852	-3.97443	-10.9417	-13.936	-16.0199
11	5	M1	-13.7951	0.348102	-4.25386	113.716	134.536	85.2319	61.8682	40.202	36.1779	22.4109	29.5306	24.6089	25.2425	19.3595	21.2143
12	5	M1	-16.6161	-7.82653	-0.159221	117.339	223.776	265.484	272.126	254.123	251.055	190.735	109.358	63.4383	20.1739	-3.52236	-20.0049
13	5	M1	31.2256	-5.8164	-23.5038	50.1201	68.6991	69.5377	68.1578	71.4381	78.282	85.089	115.946	137.971	153.248	144.689	128.846
14	5	M1	-20.3202	0.766954	-8.13708	122.025	277.092	294.779	224.98	138.895	58.9977	28.5465	4.04459	20.9466	-11.348	-18.705	-10.567
15	5	M1	-15.0249	-13.2697	11.9163	397.336	381.48	404.141	374.415	281.143	190.26	103.452	74.9537	48.6689	33.7395	32.9876	33.516
16	5	M1	26.3186	-5.5439	-15.7386	20.3914	46.5442	39.4143	22.0537	8.44418	-7.6771	-31.1506	-45.1181	-58.2446	-54.7907	-42.3429	-61.218
17	5	M1	-39.9152	-41.5494	52.7592	56.5715	31.455	-2.02888	-15.9728	-14.7219	-26.2931	-42.9161	-14.8168	-27.5841	-42.1466	-38.518	-39.7844
18	5	M1	13.0606	1.94729	-11.5588	-29.6616	-30.4529	-34.5025	-38.5719	-41.3269	-49.6711	-57.852	-66.3274	-70.6794	-76.4803	-80.8478	-85.2059
10	5	S1	-3.19371	-7.97842	-10.1266	107.928	176.08	122.494	49.3659	19.2361	17.186	0.377803	-7.74321	-14.3992	-18.4321	-20.4077	-18.4428
11	5	S1	-5.48092	-0.630971	-3.146	104.881	130.481	77.6629	45.2442	26.8045	20.3027	12.7388	15.8773	12.1854	13.5902	10.3405	9.74083
12	5	S1	-17.0555	-9.83094	-0.993494	101.538	156.069	171.562	175.622	166.616	169.717	146.248	114.022	83.5827	40.1634	0.829451	-20.7017
13	5	S1	27.1266	-7.18535	-18.6023	79.1118	101.016	93.0367	83.7041	92.9928	97.6944	99.3181	132.2	150.927	157.597	151.923	136.754
14	5	S1	-12.4236	4.1715	-5.65278	71.55	135.485	137.068	108.783	70.9331	33.234	15.3313	-3.52328	6.72929	-14.8262	-24.0564	-17.4856
15	5	S1	-10.0036	-9.47191	10.1159	425.263	443.42	455.858	403.777	293.689	189.016	101.963	71.3045	50.3861	34.302	29.6741	33.5938
16	5	S1	3.8254	-11.5836	-3.66795	20.7505	38.7057	32.2298	18.1996	5.93784	-1.71052	-21.9633	-35.4196	-41.6316	-39.8997	-30.4292	-48.7898
17	5	S1	-43.4624	-43.2879	51.7187	87.7603	60.6574	9.05537	-16.9373	-18.233	-34.2934	-46.8889	-19.7264	-36.1362	-48.3443	-45.1329	-46.4806
18	5	S1	21.0488	1.33073	-13.7244	-35.5945	-21.5144	-22.6432	-31.0448	-36.4768	-43.0104	-55.2014	-66.7424	-73.0557	-78.9562	-82.654	-85.666
10	5	Ins	-0.191045	-4.45848	-4.36038	41.8474	83.021	47.2927	9.75921	1.54339	-0.689535	-3.6646	-5.62506	-7.53574	-7.70543	-7.76646	-5.37406
11	5	Ins	-3.33345	0.292451	-0.756127	44.1263	56.4877	40.978	29.5703	16.2524	11.8489	4.56276	5.48616	3.43577	3.93323	2.2924	1.50881
12	5	Ins	-16.7753	-8.2214	9.59307	130.693	153.539	147.78	152.054	159.498	159.576	179.091	185.764	166.28	114.906	50.0824	9.75018
13	5	Ins	17.5921	-14.5769	-15.2886	110.314	167.318	163.901	133.199	136.609	135.29	146.281	194.669	199.9	197.704	198.816	190.514
14	5	Ins	-6.41644	1.09236	-6.21266	48.9249	63.1229	64.7086	58.781	53.9122	38.1209	25.5552	12.4292	20.5017	1.04309	-4.40736	3.67105
15	5	Ins	-10.3434	-10.0818	5.62411	212.354	220.457	220.549	225.028	190.915	159.045	103.305	77.5644	57.1605	46.4833	41.8124	41.5072
16	5	Ins	-1.49679	-13.5304	9.94965	37.3884	43.1135	35.1074	31.0272	6.76538	-6.25961	-16.3658	-23.8195	-24.0679	-20.531	-2.72761	-28.4928
17	5	Ins	-38.6485	-37.9329	43.8008	32.1554	17.0017	2.58497	-10.4663	-5.45435	-31.73	-37.5583	2.36596	-17.5484	-37.1191	-33.3217	-34.9232
18	5	Ins	24.3755	0.648993	-12.7304	-24.1857	2.42528	1.19928	-6.49041	-12.7888	-22.1389	-33.0789	-44.189	-52.598	-63.346	-72.6093	-79.0344
10	5	CPu	7.61372	-3.43536	-3.53301	101.24	160.39	104.078	58.1798	37.6781	27.4813	12.0397	-1.84407	-10.3174	-15.4205	-19.8322	-19.749
11	5	CPu	-4.97751	0.783921	0.58838	47.9586	67.6282	83.2894	82.7234	55.29	45.8503	27.2155	31.029	23.5912	21.2798	16.7057	18.4359
12	5	CPu	-17.102	-3.81143	10.3316	39.2576	42.3925	38.402	40.038	43.9438	44.3538	52.8464	57.5017	54.0626	47.2956	21.7109	-3.97524
13	5	CPu	17.6121	-8.23072	-8.90981	104.635	134.139	127.059	131.123	127.287	122.247	118.906	122.566	115.944	110.018	109.504	105.143
14	5	CPu	-13.4436	6.90034	-6.36198	60.2117	75.4247	80.3258	96.1488	100.721	99.7084	85.5468	59.9115	58.1833	17.5444	7.47585	13.7926
15	5	CPu	-5.3431	-6.16102	7.25395	232.972	241.385	231.856	219.987	188.434	128.159	62.2069	36.7051	13.0881	2.21362	-1.57276	-0.246256
16	5	CPu	-0.250622	-2.39592	-1.53253	4.45598	10.4863	5.10886	1.59473	-8.1861	-13.3154	-11.3657	-20.8877	-28.8959	-26.7947	-24.852	-45.6752
17	5	CPu	-35.0208	-36.8148	51.5592	63.194	63.6971	54.9019	23.6201	7.49408	-18.9832	-27.7858	2.45738	-6.9738	-25.106	-21.3484	-23.4312
18	5	CPu	15.0249	2.09145	-9.06445	-16.009	-5.98799	-10.7653	-16.8551	-20.8842	-27.1394	-39.2078	-50.634	-56.3287	-66.1363	-72.935	-78.9465
10	5	NAc	-4.0021	-3.30799	1.91733	81.4885	98.6777	78.1078	52.0485	38.7837	32.6484	23.1217	12.6342	4.63091	-1.77515	-3.68081	-3.43019
11	5	NAc	-4.19496	0.774654	0.580977	24.5012	33.1795	37.8164	35.6214	27.53	25.3574	13.924	16.2298	11.6988	10.2448	6.96534	8.29024
12	5	NAc	-11.6035	-1.81694	5.23151	25.1897	27.0875	23.8591	23.577	24.92	24.6214	28.5115	30.2966	27.4298	25.7888	18.1512	8.90085
13	5	NAc	11.8423	-6.01497	-7.31212	59.6904	82.4009	77.8465	73.6024	72.2141	70.8955	70.4109	78.0208	76.4489	72.8844	73.0812	70.9443
14	5	NAc	-20.7064	8.29665	-1.1457	15.8409	17.9668	20.7194	26.8465	29.2417	25.2601	21.2775	13.1957	20.4114	3.87652	0.993654	5.75688
15	5	NAc	-3.17702	-3.34797	3.57931	102.29	106.366	99.1077	104.227	102.92	82.9805	60.0745	48.3104	29.9133	16.0733	11.3864	11.9943
16	5	NAc	-3.65524	-3.95648	4.25097	6.7948	7.92075	5.15539	3.4174	-1.5647	-3.51404	-0.214233	3.10652	3.62604	4.29726	-9.24802	-10.322
17	5	NAc	-20.6451	-17.4869	24.2862	41.5471	49.7162	34.0461	18.2648	10.1514	-9.0089	-20.9922	-0.687004	-10.8873	-26.8623	-26.1767	-28.8465
18	5	NAc	13.786	0.640507	-6.47011	-3.20062	21.5253	20.4981	13.0363	10.664	15.8273	10.6957	2.21431	-0.838528	-12.5111	-23.0047	-37.6388
19	1	Cg1	-8.67231	-4.42217	-0.470591	315.131	150.797	58.6337	57.5296	51.8678	54.9777	55.6369	52.0317	50.8362	53.4278	55.9048	45.5908
20	1	Cg1	-13.2295	-22.2159	18.5344	126.152	64.2045	66.449	58.4062	57.6311	36.3238	41.2182	66.316	20.3015	16.1419	20.6965	12.6254
21	1	Cg1	-20.7765	-8.09048	2.71339	179.123	107.57	77.856	36.5324	18.1233	10.8873	6.6999	5.44675	4.58192	5.9215	8.38379	-2.66214
22	1	Cg1	30.4033	-3.29866	-11.1636	147.318	34.3568	-5.84895	-25.1781	-24.5773	-31.3626	-23.2162	-18.0558	-13.3258	12.6099	-10.1295	-5.31279
23	1	Cg1	5.76579	-3.46506	-4.15371	110.032	70.3021	50.4745	42.6543	19.6615	10.0927	4.52785	-3.84849	-10.1664	-0.811827	-3.1047	2.05273
24	1	Cg1	-1.05952	-5.91358	-4.85713	112.156	49.1912	23.3762	15.8323	8.94317	3.51282	31.2331	5.73242	7.11546	13.8189	15.1362	115.424
25	1	Cg1	0.277314	-7.71556	3.37504	202.448	106.251	99.7605	54.3613	30.608	25.3789	19.1987	6.69259	2.83144	4.64307	-5.40198	-15.4281
26	1	Cg1	7.45774	-0.401192	-4.41714	-15.5387	-27.7995	-18.6246	-8.28734	-6.18025	-12.24	-29.441	-39.9721	-55.2506	-65.1611	-67.4111	-64.6973
19	1	PrL	-6.21186	-3.38736	1.40278	130.07	69.2069	29.0774	23.832	22.9235	24.3907	25.2394	27.0305	26.4026	27.9124	29.8714	26.295
20	1	PrL	-7.10651	-11.0738	10.182	94.9724	45.3892	41.3989	30.5651	23.7739	10.1112	14.8402	31.3324	2.52911	-0.351652	2.90058	-4.28477
21	1	PrL	-10.2668	-3.66462	1.08504	117.679	64.6517	53.2409	26.9472	13.4368	5.8883	4.03789	2.80646	1.75452	2.42173	3.89524	-0.563066
22	1	PrL	36.4756	-2.47989	-16.2398	151.421	40.9916	-1.35605	-16.1728	-17.0508	-19.8637	-20.4787	-16.0352	-15.7237	0.426058	-15.1544	-15.2296
23	1	PrL	-1.60378	-10.8077	-14.7996	26.4524	15.6027	14.3481	8.31618	-6.37129	-10.0753	-13.3442	-21.3444	-25.3538	-22.7984	-24.8402	-24.4097
24	1	PrL	0.924231	-5.99522	-3.73298	85.654	31.9061	14.3041	9.01796	6.48401	3.86161	19.9599	7.05043	9.20095	13.5795	13.9825	155.768
25	1	PrL	1.56434	-3.5907	0.703806	93.8533	45.5592	36.4915	18.349	12.1215	10.1398	3.2469	-2.20352	-3.51406	-5.26006	-8.8833	-13.6563
26	1	PrL	10.2206	-0.41583	-2.79752	-20.6165	-37.6631	-15.7457	-2.39242	-4.28658	-11.6696	-32.7472	-42.578	-57.8202	-66.6213	-68.722	-64.0325
19	1	IL	-6.65172	-3.11152	2.5719	61.1013	31.285	18.3426	19.1866	19.8244	23.8594	24.3047	29.7377	33.4736	37.997	38.911	35.2021
20	1	IL	-5.37731	-5.7755	6.93343	63.0815	29.0488	24.3821	14.44	0.975177	-4.24711	-3.68041	2.71562	-6.21582	-6.59175	-6.01503	-9.16281
21	1	IL	-7.63435	-2.99962	0.670178	50.8377	21.791	14.2324	3.98871	-2.63079	-7.20235	-7.42045	-9.0221	-8.1104	-8.17786	-6.87251	-8.64527
22	1	IL	17.0366	-1.98638	-11.2125	86.4322	27.0101	3.87972	1.35117	-2.91858	-3.67708	-8.6136	-7.49889	-8.82851	0.880464	-9.06735	-8.40826
23	1	IL	-4.35576	-9.37976	-12.1583	4.2726	11.7486	17.8975	13.6511	-1.60116	-4.10006	-5.45109	-15.5196	-19.5102	-18.2672	-21.6247	-26.7041
24	1	IL	4.29371	-5.54207	0.589448	49.7612	20.5096	16.1893	14.3815	13.1143	10.5666	11.6335	7.27847	11.5829	17.0866	18.5646	144.898
25	1	IL	-4.21618	-5.50834	5.9025	62.5852	24.5659	24.1839	18.1324	11.7705	7.68652	11.8493	7.61778	5.73406	7.06167	5.44559	2.44906
26	1	IL	5.77507	-0.396748	-0.933093	-20.237	-29.4985	-8.47189	-1.26576	-2.02867	-9.27133	-23.9003	-29.3235	-44.6615	-55.7116	-57.6951	-53.0612
19	1	M2	-11.2765	-5.15009	0.361376	313.82	156.545	72.4981	70.5373	53.4254	48.9634	45.9472	39.2093	39.1051	47.4104	46.3021	38.2277
20	1	M2	-28.3241	-32.0933	-5.46408	63.0675	12.5293	3.11463	8.74612	5.99642	-12.7361	0.542167	24.4731	-19.3932	-25.0115	-23.5568	-26.2911
21	1	M2	-17.3451	-7.95966	0.318443	145.699	77.392	49.2061	28.992	16.6715	12.3223	7.32871	5.97108	6.80627	7.94314	5.04405	-2.48956
22	1	M2	17.2531	-5.71189	-8.78359	164.341	48.414	14.741	3.279	-2.16652	-6.04907	-6.49796	-4.73152	2.77974	28.9699	8.83841	10.6293
23	1	M2	4.37715	-4.41959	-6.10661	35.4928	43.4449	43.894	42.1577	19.3436	9.44621	5.51898	-12.0458	-19.6061	-15.7656	-18.0374	-21.4998
24	1	M2	5.91838	-8.17883	-10.0719	93.5187	24.567	13.6021	12.0954	5.65366	-2.83793	26.6597	-4.43347	0.284217	4.33474	9.27586	94.2566
25	1	M2	-6.94053	-9.71524	8.61743	199.412	87.6976	77.6192	57.5296	41.8213	28.1184	18.9094	6.92205	2.79515	8.29045	1.99815	-10.7528
26	1	M2	6.19333	-2.61451	-7.76493	-16.8044	-24.3119	-20.3702	-18.0858	-19.1375	-23.8337	-30.7604	-36.0961	-44.5219	-51.0671	-52.601	-51.1292
19	1	M1	-9.33527	-4.20719	1.09305	235.137	150.409	70.2389	59.124	45.508	43.5565	44.2353	41.5911	41.4528	51.586	47.2661	43.7489
20	1	M1	-23.0303	-25.6145	1.99035	76.2287	22.4414	8.90096	9.45077	4.27901	-6.4418	0.646031	8.42928	-16.1294	-19.3048	-17.7122	-18.3126
21	1	M1	-16.9174	-8.30927	0.133313	141.595	61.8598	30.0327	18.0326	9.28761	6.55661	5.43565	3.53178	3.61379	5.75676	1.42022	-2.16723
22	1	M1	13.2499	-4.35158	-7.42498	259.659	87.7568	27.2223	12.3165	3.01969	-3.6371	-5.42517	-5.13452	-0.144237	23.9478	11.0559	9.28921
23	1	M1	11.2416	-2.31946	-8.3954	43.8933	55.5132	51.017	50.7096	24.8813	16.0035	9.39156	-10.6078	-19.9196	-17.9671	-20.787	-25.61
24	1	M1	11.0519	-10.6749	-11.5954	100.796	11.1249	-2.11824	-3.89022	-6.18276	-8.05842	25.7044	-2.63017	-0.50748	-0.0495286	5.47374	107.973
25	1	M1	-9.64558	-8.888	8.38242	195.054	100.152	65.8042	51.1617	35.1189	21.8957	14.0672	3.96199	1.32048	8.00899	6.15016	-3.48157
26	1	M1	-8.17448	-15.4261	-21.647	-34.9144	-40.5396	-34.9095	-32.0816	-36.2928	-41.5951	-48.4962	-51.8199	-57.3066	-59.9782	-57.3046	-58.3925
19	1	S1	-1.26436	-1.53405	-0.363207	98.3025	62.1271	23.5861	14.8663	9.60295	7.61909	7.37844	6.71668	6.57144	10.8485	9.74647	9.16116
20	1	S1	-8.8018	-13.0226	9.88157	81.1036	14.3186	-6.62065	-0.670328	4.88868	-1.70645	-1.79881	2.092	-8.01877	-10.9976	-9.38354	-11.4707
21	1	S1	-9.44006	-6.15323	-2.10773	138.971	70.4986	25.0479	15.1932	6.64039	2.10994	1.70807	-0.364901	-0.906731	2.31775	-1.46226	-4.99021
22	1	S1	17.4325	-3.22862	-10.1037	182.801	59.4041	2.88178	-7.91029	-12.573	-17.2508	-17.6979	-18.5825	-17.1141	-2.25758	-7.67853	-10.2383
23	1	S1	13.1677	-2.67145	-9.52145	14.8053	37.8219	36.2476	32.2034	11.3754	6.13627	-1.9168	-16.9363	-24.6772	-25.412	-31.2269	-37.6969
24	1	S1	8.70402	-5.87653	-9.12641	93.3591	17.688	0.489419	-1.94472	-5.51257	-7.81073	25.5845	0.955689	-1.41468	-1.29688	1.787	99.1683
25	1	S1	-4.15935	-5.42115	4.83281	86.3534	25.3621	11.7536	11.2408	8.62702	3.47844	1.09048	-3.42595	-3.11169	-0.776525	-3.05366	-9.76902
26	1	S1	3.91562	-1.88368	-6.42002	-17.9144	-24.7142	-16.6932	-14.2502	-18.1111	-22.9855	-30.7698	-35.9522	-43.2618	-50.3238	-52.7704	-51.5335
19	1	Ins	0.336487	-0.342034	-0.534259	16.082	9.85122	3.13152	1.7759	0.742298	0.0871037	-0.174777	-0.890591	-0.945791	-0.260182	-0.171238	-0.836678
20	1	Ins	-0.1075	-5.00661	0.86187	34.9893	3.6873	-9.35338	-4.32884	-0.803944	-5.69789	-4.12823	0.263712	-7.15918	-9.12563	-8.13359	-10.1793
21	1	Ins	-12.1137	-7.09834	-1.25856	66.5439	37.6762	16.0544	6.35218	0.895234	-1.26871	-0.954234	-1.41154	-0.394278	0.80733	-0.926267	-3.64025
22	1	Ins	15.816	-0.937207	-9.2545	87.3877	14.9824	-6.24841	-10.5713	-13.6899	-14.3541	-16.1617	-14.0697	-13.4346	2.16488	-5.77655	-6.02828
23	1	Ins	8.85335	-4.59364	-10.3178	-6.43918	1.65226	9.82786	8.14644	-6.00264	-9.39935	-12.233	-20.4972	-25.2126	-25.4664	-29.1502	-32.6008
24	1	Ins	1.44193	-5.05863	-4.9324	25.0447	0.955095	1.15011	3.68595	4.85838	4.59701	27.6859	9.83136	11.1694	9.80967	12.5005	107.476
25	1	Ins	1.788	-0.914434	-1.29238	48.7365	19.6248	11.1426	6.493	3.14448	0.67693	0.369154	-2.55429	-1.83853	-1.04555	-3.1458	-6.59118
26	1	Ins	2.90355	-0.821549	-2.49662	-12.488	-19.6103	-12.455	-6.15134	-8.28803	-10.6721	-19.1126	-23.5826	-30.0471	-35.8432	-37.8244	-36.4209
19	1	CPu	-0.16759	-1.38435	-0.185826	64.6188	45.4905	19.174	15.76	12.6843	12.9251	13.2741	13.5759	13.1026	15.0725	15.3868	12.2584
20	1	CPu	-0.182521	-6.26468	3.47822	52.7544	23.1274	11.4924	10.0875	11.3956	4.84644	4.79218	10.3888	1.59824	-0.206248	0.860349	-3.18769
21	1	CPu	-10.4715	-2.13069	0.510275	60.1396	23.9875	10.1406	2.09236	-4.45882	-7.47322	-7.56349	-7.25403	-6.56846	-6.05392	-6.74799	-10.2731
22	1	CPu	18.5195	-1.21787	-8.80662	107.516	26.2569	0.0806845	-8.4794	-12.5342	-16.622	-17.1159	-16.0711	-15.2396	-0.660435	-9.80897	-10.8466
23	1	CPu	9.86797	2.86429	-8.2832	8.59706	16.6905	16.9597	10.6755	-7.29756	-13.2192	-17.9924	-27.6524	-32.106	-28.9864	-32.1205	-35.445
24	1	CPu	5.27771	-2.71227	-5.14586	75.5744	22.3414	9.36241	5.31777	1.70085	-0.394876	20.6695	3.00205	5.24769	6.97668	10.0893	126.602
25	1	CPu	-0.958483	-3.11444	2.78324	84.4395	54.4693	43.3686	29.5281	20.5155	14.277	14.0356	10.3951	10.0036	9.63507	8.43953	6.01681
26	1	CPu	0.43446	0.466842	-0.7723	-0.978148	-0.399851	-2.40925	-5.35472	-4.60104	-6.23464	-7.05123	-8.65413	-12.2921	-17.1465	-19.1452	-16.6547
19	1	NAc	-1.31506	-0.820201	0.222093	41.538	38.2543	19.0702	13.8512	10.6165	9.82122	9.30493	9.8605	9.6929	11.6543	12.3103	8.83253
20	1	NAc	-1.62032	-6.63057	6.68065	36.6493	22.3974	14.9844	12.4479	17.1388	11.3381	10.3767	14.5817	6.9442	5.66168	5.77879	2.61197
21	1	NAc	-5.07882	-1.24214	0.421926	38.6947	20.7158	3.4824	-3.97679	-7.76953	-9.86143	-10.1866	-10.0867	-9.51439	-9.5879	-9.43236	-10.9164
22	1	NAc	10.2138	0.543336	-6.07718	52.165	24.2985	6.21997	-5.29072	-9.5466	-12.8883	-14.5465	-13.8684	-14.2671	-7.90786	-12.2603	-12.4167
23	1	NAc	3.5401	1.00107	-2.19922	14.2418	26.0598	26.5196	21.8072	13.0358	9.69148	7.08617	-0.159541	-1.45703	7.13341	7.71158	7.23255
24	1	NAc	0.133682	-1.44676	-1.17221	37.9752	20.4487	8.45375	3.7842	1.98048	-0.097452	7.27636	-0.980363	1.25345	0.91508	2.14902	53.1686
25	1	NAc	-2.9122	-4.3139	4.65181	77.455	69.0751	57.7941	44.2076	29.2443	18.2652	17.4142	13.3475	11.7879	11.9999	10.3313	8.44589
26	1	NAc	-0.338904	-0.100363	0.0760899	-4.68704	-4.53981	-0.555592	-2.66167	-1.54837	-3.93359	-5.55784	-6.35756	-11.9234	-19.1856	-20.6859	-16.5794
27	0	Cg1	8.00791	2.13358	-10.6618	-16.0367	-25.0853	-33.5342	-34.9676	-34.386	-32.5972	-29.5222	-26.304	-23.809	-23.0986	-19.8562	-19.2897
28	0	Cg1	21.1978	5.92331	-16.9632	-28.7526	-38.8444	-41.1298	-48.5783	-61.1206	-66.7822	-65.5536	-66.4261	-68.7793	-76.928	-84.38	-87.1007
29	0	Cg1	-11.4707	-10.0215	9.28049	12.2158	-1.54187	-16.3573	-17.4986	-21.9449	-30.6539	-39.1583	-49.4703	-47.7549	-57.7738	-65.0728	-69.5979
30	0	Cg1	17.7902	4.97924	-15.7999	-13.6867	-29.4648	-24.7652	-24.7087	-25.5051	-24.8684	-21.1114	-22.6084	-13.3818	-14.6257	-20.5197	-18.0178
31	0	Cg1	2.13882	-5.09327	-2.89573	9.90943	5.10942	1.80445	15.3983	15.0672	8.91649	18.9963	32.2251	18.1427	43.687	54.9992	58.3236
32	0	Cg1	-3.72267	4.35652	-5.64068	-23.4808	-48.9977	-53.4076	-63.1093	-65.7676	-68.6252	-71.6383	-72.1942	-75.5737	-72.9854	-65.022	-70.4328
33	0	Cg1	20.1573	-6.66954	-12.4833	-14.3636	-22.9837	-23.3167	-22.9974	-19.2647	-19.6666	-18.0157	-6.81402	-14.1176	-15.2451	1.22787	-2.88029
34	0	Cg1	157.025	-19.9785	-26.0055	142.326	-5.19177	-43.3271	-45.43	-43.9111	-43.2914	-40.0616	-8.66809	-21.9323	-17.8096	14.6077	22.6895
27	0	PrL	-6.48835	-6.51558	-9.70471	1.40988	15.5348	11.8582	8.58201	11.3142	10.1903	10.7507	5.67851	3.5445	-8.26848	-5.34932	-7.99621
28	0	PrL	7.60015	4.04425	-9.57947	-18.5024	-31.8491	-36.9203	-43.025	-52.1412	-59.2345	-60.0281	-61.9089	-64.9376	-74.5187	-84.5124	-87.2113
29	0	PrL	-7.88204	-9.41873	10.5833	28.246	22.3326	9.35947	8.64608	5.0733	-4.54619	-15.4429	-35.925	-31.6863	-41.87	-49.6188	-54.5
30	0	PrL	5.41746	2.48826	-11.6232	-9.89617	-21.6883	-17.0308	-18.6783	-20.5843	-19.6062	-17.119	-16.8906	-10.9668	-11.3769	-19.0393	-14.5888
31	0	PrL	1.12452	-2.96961	-2.88445	4.20551	2.58687	-0.6174	5.47986	5.56533	1.92058	5.15777	16.4809	21.3914	19.4641	19.2865	26.5454
32	0	PrL	-7.02411	7.76959	-6.92925	-26.5843	-50.7355	-58.8423	-67.4219	-69.5784	-72.0448	-75.5076	-76.011	-78.7824	-77.3999	-67.2968	-74.7749
33	0	PrL	13.8981	-3.20718	-7.331	-7.03059	-11.1982	-11.9623	-7.83181	-7.22432	-4.04978	-1.76934	2.00263	3.66389	2.22464	10.0995	12.9035
34	0	PrL	148.715	-15.3029	-24.3659	106.408	-11.8178	-37.9529	-39.3196	-38.3928	-38.1426	-34.982	-9.92102	-19.3177	-15.5438	11.496	11.0292
27	0	IL	-13.6433	-13.6086	-12.7964	-7.98967	-3.65435	-1.00337	-17.1511	-21.0816	-23.1908	-29.5773	-33.5956	-34.1935	-36.7978	-35.7259	-35.8027
28	0	IL	-2.17764	0.911534	-2.08487	-7.43541	-20.7036	-26.1381	-30.5024	-37.3866	-42.9589	-44.2182	-45.0684	-48.891	-59.4473	-74.3675	-81.1047
29	0	IL	-8.3494	-10.866	13.8105	38.8621	40.6581	29.7601	32.4114	35.3003	23.9432	16.1543	-6.70651	0.00179492	-10.5256	-21.0718	-28.3847
30	0	IL	12.4046	3.26333	-19.5164	-19.8348	-28.1836	-24.8103	-26.234	-24.7908	-22.9466	-19.1624	-22.2466	-20.9101	-22.5576	-21.9264	-25.4134
31	0	IL	1.66185	-0.239994	-1.48324	5.29968	3.73167	-0.375001	1.97892	4.28634	2.27064	1.1562	4.17877	-9.02238	-2.61099	6.34908	6.40827
32	0	IL	-9.66672	6.11254	-4.12299	-22.9454	-48.4874	-53.5678	-61.7135	-62.8381	-64.7847	-68.7948	-69.0012	-71.7701	-69.6488	-55.6764	-67.4266
33	0	IL	14.036	-3.44782	-6.15835	-4.80524	-6.5127	-3.3947	6.6765	4.0588	11.3351	12.581	15.3577	20.4503	17.3519	23.7373	27.3852
34	0	IL	106.564	-4.91712	-21.6258	98.4811	-12.9336	-37.1485	-40.7275	-41.8576	-42.0485	-40.8654	-21.0001	-30.5655	-29.3003	-16.8845	-14.9183
27	0	M2	27.919	-0.783156	-19.2131	-26.5793	-33.5101	-40.9568	-42.5402	-41.1337	-38.7605	-32.788	-24.6879	-21.1983	-16.4921	-12.9694	-13.0191
28	0	M2	28.9614	6.25775	-20.7842	-33.7277	-42.389	-44.8414	-50.0723	-57.0296	-61.3797	-61.7089	-63.3178	-65.8529	-71.8882	-76.4349	-77.474
29	0	M2	-14.9361	-11.954	14.0996	18.2447	7.65377	-7.2179	-7.27897	-10.139	-15.6763	-22.2791	-27.4373	-24.9715	-38.224	-48.2167	-53.6884
30	0	M2	5.597	1.70383	-6.80691	2.91047	-12.6439	-3.70681	-6.47383	-7.8606	-8.81069	1.26112	2.65487	14.9702	11.9831	-1.59215	4.09228
31	0	M2	-2.45308	-9.26304	-8.92606	5.41364	3.779	-1.80069	5.79321	10.7909	4.39741	7.66369	25.5119	8.57363	11.6301	15.2029	26.8762
32	0	M2	-3.8166	-0.967916	-6.09089	-13.211	-29.9196	-31.912	-39.7256	-42.3299	-45.4914	-49.6081	-51.1663	-54.6614	-52.982	-43.5543	-49.6193
33	0	M2	33.2439	-5.4677	-15.6837	-14.7317	-24.7978	-25.0844	-25.5967	-21.0959	-22.3947	-20.6849	-3.44831	-12.1148	-12.8201	6.72616	-0.178171
34	0	M2	101.909	-12.5269	-26.233	109.508	6.32209	-39.0302	-45.4639	-46.0689	-44.7386	-42.8781	1.89714	-26.5362	-30.3797	-15.0057	-5.64598
27	0	M1	44.27	-3.22634	-14.6151	-24.9196	-37.23	-43.3397	-46.4537	-47.9404	-47.0124	-43.1635	-39.57	-38.0472	-36.6344	-34.864	-33.5671
28	0	M1	44.0981	7.46847	-28.3402	-41.8379	-52.1473	-53.7049	-55.1619	-56.7168	-61.4002	-63.7396	-66.3062	-69.2346	-75.0079	-79.1985	-80.2352
29	0	M1	-10.3261	-9.24152	10.1895	22.3465	15.9099	3.79711	-0.903251	-4.85881	-9.79353	-19.6875	-34.7968	-26.1041	-36.6171	-43.8319	-48.4756
30	0	M1	22.875	1.28651	-13.2889	-16.0913	-27.6059	-22.0155	-24.9422	-25.2015	-25.9772	-20.6589	-23.4069	-23.1214	-23.4516	-32.6466	-34.5771
31	0	M1	-4.72617	-7.64109	-7.53051	1.28637	1.93637	-2.18058	0.218101	4.79099	1.70776	2.86746	22.9827	29.9295	16.3401	9.81723	27.074
32	0	M1	-4.56327	-5.35301	-10.1096	-12.2581	-21.4645	-23.895	-27.4719	-30.623	-31.0544	-33.4245	-33.6103	-29.8865	-34.206	-31.6926	-26.5521
33	0	M1	26.584	-3.53113	-12.7823	-10.6897	-17.635	-18.018	-19.8814	-14.5906	-13.3396	-13.6585	6.64434	1.06804	0.668646	21.9958	12.7164
34	0	M1	107.871	-12.2892	-30.3498	108.859	13.2888	-37.0979	-45.319	-47.1918	-45.7679	-43.2144	-0.924854	-26.0315	-31.7718	-20.1325	-10.0406
27	0	S1	19.189	0.389801	-9.05219	-18.1607	-30.7266	-38.3539	-41.5665	-43.1545	-43.7843	-42.6028	-42.5366	-42.7815	-43.3356	-42.745	-42.2703
28	0	S1	36.0664	0.7593	-16.5743	-24.8097	-38.1995	-41.7444	-46.636	-50.7694	-55.0067	-57.3113	-59.2054	-61.6315	-68.3349	-74.2009	-75.345
29	0	S1	-10.2182	-6.28728	9.22188	16.2998	8.87594	0.241396	-1.64568	-7.00448	-13.6099	-24.0025	-37.1445	-31.0274	-38.6466	-43.8346	-46.8915
30	0	S1	50.1694	1.65152	-24.7641	-30.2757	-39.1047	-37.772	-40.9859	-42.0064	-41.7995	-38.2037	-38.4744	-33.5776	-35.7715	-41.4329	-42.8205
31	0	S1	-8.15768	-9.73567	-9.90063	-5.0291	-3.2711	-7.10125	-7.10644	-4.30536	-7.17068	-2.70937	32.2151	79.9295	29.1104	-1.04117	25.715
32	0	S1	0.296778	1.15431	-4.8321	-10.8058	-25.3164	-36.3397	-45.8624	-51.7717	-56.3696	-61.711	-64.3935	-68.1587	-69.5433	-65.1777	-68.4885
33	0	S1	34.5293	-0.00686677	-15.6772	-18.6799	-26.1798	-28.249	-30.1113	-28.1775	-26.2814	-26.1461	-13.1563	-13.1404	-10.5007	-5.34449	-8.30032
34	0	S1	99.9196	-12.683	-31.9704	70.9484	-4.07523	-43.6852	-51.315	-53.4716	-53.5288	-51.7369	-37.3356	-45.872	-48.3481	-39.0959	-32.5978
27	0	Ins	-1.7581	-0.00327443	-1.92426	-3.51472	-7.78477	-11.9081	-14.4706	-15.8421	-16.4889	-14.748	-14.5774	-14.4634	-14.3809	-13.9556	-13.1106
28	0	Ins	3.66044	1.65359	-4.62523	-9.39516	-20.6827	-27.0363	-31.0921	-37.0115	-42.1547	-43.2462	-44.8592	-47.8286	-58.023	-74.0361	-79.2735
29	0	Ins	-8.71574	-3.69961	7.39138	10.5363	4.57246	-2.28869	-4.94972	-7.7155	-10.7183	-16.4553	-25.2427	-22.0897	-26.0573	-28.8774	-31.3545
30	0	Ins	14.1716	2.36372	-10.7386	-7.80406	-13.8025	-11.3903	-13.3482	-14.2862	-13.7373	-9.05491	-10.4225	-5.40426	-7.34932	-15.7819	-14.7589
31	0	Ins	0.42862	-1.41564	-4.43498	1.71788	3.6591	-0.806703	0.304795	4.19861	-0.627138	0.793899	17.847	27.5938	11.9162	3.6553	13.1768
32	0	Ins	-0.183402	0.748019	-1.62503	-3.9295	-17.3962	-28.5458	-37.5886	-42.9471	-47.0504	-52.1383	-54.0417	-57.2929	-58.2853	-53.6497	-57.2589
33	0	Ins	13.4152	-0.954	-5.466	-6.42994	-9.88299	-10.5049	-8.95949	-8.5459	-7.2789	-6.34808	-3.74232	-3.13127	-2.69351	0.34451	0.0994355
34	0	Ins	79.5564	-9.47347	-21.3727	71.8251	-4.28842	-33.9105	-39.311	-39.8514	-40.1707	-38.1723	-26.4049	-30.8215	-31.4392	-17.3347	-16.602
27	0	CPu	-2.12437	-1.18654	-0.132181	-4.27148	-15.5051	-24.1753	-28.9857	-31.5784	-32.6712	-31.2455	-31.706	-31.7049	-31.41	-30.4199	-29.2132
28	0	CPu	5.52441	2.48847	-6.91481	-12.6437	-22.5828	-27.445	-36.168	-46.9783	-53.4129	-53.9867	-54.9569	-57.3299	-65.2372	-73.4625	-75.2805
29	0	CPu	-2.95664	-2.33007	3.66692	9.73857	6.62028	1.99515	-0.473531	-3.67014	-8.14405	-16.0934	-27.6636	-21.9658	-27.1191	-32.3426	-37.1846
30	0	CPu	0.49508	2.49421	-4.90549	-2.54433	-23.3897	-26.8737	-33.5182	-36.2811	-36.9175	-33.1986	-33.6839	-26.7125	-27.2798	-32.3402	-28.3328
31	0	CPu	-0.618076	-1.20775	-0.998878	5.80462	4.10822	1.59544	5.59455	6.68815	3.81271	7.30474	15.1703	5.53271	7.80777	11.1698	16.4476
32	0	CPu	-1.59566	-0.566296	0.996851	3.6075	-3.50204	-5.66456	-17.1309	-22.6919	-29.0417	-38.9907	-41.4794	-50.8054	-46.8356	-29.3188	-40.1433
33	0	CPu	18.6938	-2.0486	-6.51671	-4.93608	-10.2831	-10.8773	-8.05876	-6.93695	-5.33963	-2.99601	1.98231	1.43892	2.21861	7.56164	8.96269
34	0	CPu	73.3848	-7.96497	-23.2507	65.2062	-0.361748	-37.4176	-41.0538	-40.1467	-40.5366	-39.8535	-21.8306	-30.8399	-31.3814	-18.0143	-19.3011
27	0	NAc	-0.507222	-0.462329	-1.47737	-6.69534	-16.8461	-25.3234	-30.8416	-33.3635	-34.017	-32.1933	-32.0961	-31.5032	-30.3915	-28.3864	-24.8586
28	0	NAc	9.59784	4.02691	-9.3475	-12.0174	-14.6093	-14.7411	-18.0065	-24.8738	-28.5634	-28.4244	-28.058	-30.2281	-38.4666	-49.718	-53.397
29	0	NAc	-1.2008	-1.40703	1.67894	4.01794	0.518239	-3.63352	-6.63369	-8.56914	-10.1885	-13.3735	-19.224	-14.1909	-15.144	-15.4019	-15.4853
30	0	NAc	-2.7762	1.06522	-2.16454	-1.51904	-10.0415	-11.5145	-17.0269	-20.3832	-21.5427	-20.1607	-21.4995	-16.449	-17.16	-22.2702	-23.4455
31	0	NAc	-0.369933	-1.11729	-1.23186	2.90198	3.28717	1.17807	2.50734	3.49463	1.71949	1.52739	6.0086	2.71201	3.02819	3.20059	6.56273
32	0	NAc	-5.21219	-0.959326	2.42878	6.20762	-0.213173	3.93644	-2.3167	-3.5044	-5.74607	-12.0254	-11.8168	-19.3109	-14.82	4.72482	-4.73682
33	0	NAc	7.57766	-2.29701	-2.0814	0.932567	-3.16622	-2.21789	1.69475	3.98621	6.74619	9.23069	15.0679	14.9343	15.1796	22.8474	23.9245
34	0	NAc	44.3641	-6.16525	-12.4021	52.387	8.24693	-19.9734	-20.7564	-18.288	-18.9173	-18.1715	0.711418	-8.47676	-9.68659	2.17654	0.992737

[truncated: 8 more sheets: Supp Fig 2b, Supp Fig 3f, Supp Fig 4, Supp Fig 5, Supp Fig 6b , Supp Fig 7, Supp Fig 8a, Supp Fig 8c]
